# Supplementary material for: Ginsenoside Rg1 Alleviates Blood–Milk Barrier Disruption in Subclinical Bovine Mastitis by Regulating Oxidative Stress-Induced Excessive Autophagy
Source: Antioxidants (Basel). 2024 Nov 24;13(12):1446. doi: 10.3390/antiox13121446 (PMC11673002; doi:10.3390/antiox13121446)
Supplement: Supplementary file 1 [file antioxidants-13-01446-s001.zip › Supplementary Table S2.xlsx]

## Sheet: Sheet1
Entry	Entry name	Protein names
Q9NPD5	SO1B3	Solute carrier organic anion transporter family member 1B3
P40763	STAT3	Signal transducer and activator of transcription 3
P60568	IL2	Interleukin-2
P25105	PTAFR	Platelet activating factor receptor
Q07817	BCL2L1	Apoptosis regulator Bcl-X
P15692	VEGFA	Vascular endothelial growth factor A
P05230	FGF1	Acidic fibroblast growth factor
P09038	FGF2	Basic fibroblast growth factor
Q9Y251	HPSE	Heparanase
P05023	ATP1A1	Sodium/potassium-transporting ATPase alpha-1 chain
P07900	HSP90AA1	Heat shock protein HSP 90-alpha
P04818	TYMS	Thymidylate synthase (by homology)
P06756	ITGAV ITGB3	Integrin alpha-V/beta-3
P08514	ITGA2B ITGB3	Integrin alpha-IIb/beta-3
P00797	REN	Renin
P21452	TACR2	Neurokinin 2 receptor
P31751	AKT2	Serine/threonine-protein kinase AKT2
Q15418	RPS6KA1	Ribosomal protein S6 kinase alpha 1
Q13464	ROCK1	Rho-associated protein kinase 1
P31749	AKT1	Serine/threonine-protein kinase AKT
P56470	LGALS4	Galectin-4
P17931	LGALS3	Galectin-3
O00214	LGALS8	Galectin-8
P49810	PSEN2 PSENEN NCSTN APH1A PSEN1 APH1B	Gamma-secretase
P80365	HSD11B2	11-beta-hydroxysteroid dehydrogenase 2
P28845	HSD11B1	11-beta-hydroxysteroid dehydrogenase 1
P41143	OPRD1	Delta opioid receptor (by homology)
P21453	S1PR1	Sphingosine 1-phosphate receptor Edg-1
P18433	PTPRA	Receptor-type tyrosine-protein phosphatase alpha
P08069	IGF1R	Insulin-like growth factor I receptor
P00533	EGFR	Epidermal growth factor receptor erbB1
P03956	MMP1	Matrix metalloproteinase 1
P39900	MMP12	Matrix metalloproteinase 12
P45983	MAPK8	c-Jun N-terminal kinase 1
P45984	MAPK9	c-Jun N-terminal kinase 2
P43405	SYK	Tyrosine-protein kinase SYK
Q02750	MAP2K1	Dual specificity mitogen-activated protein kinase kinase 1
P62993	GRB2	Growth factor receptor-bound protein 2
P18031	PTPN1	Protein-tyrosine phosphatase 1B
P07384	CAPN1	Calpain 1
Q16548	BCL2A1	Bcl-2-related protein A1 (by homology)
P42345	MTOR	Serine/threonine-protein kinase mTOR
P00742	F10	Thrombin and coagulation factor X
Q9UIQ6	LNPEP	Cystinyl aminopeptidase
P31639	SLC5A2	Sodium/glucose cotransporter 2
P13866	SLC5A1	Sodium/glucose cotransporter 1
P27487	DPP4	Dipeptidyl peptidase IV
O43826	SLC37A4	Glucose-6-phosphate translocase
Q15722	LTB4R	Leukotriene B4 receptor 1
P42336	PIK3CA	PI3-kinase p110-alpha subunit
P51449	RORC	Nuclear receptor ROR-gamma
P34913	EPHX2	Epoxide hydratase
P55263	ADK	Adenosine kinase
P98170	XIAP	Inhibitor of apoptosis protein 3
P56817	BACE1	Beta-secretase 1
P07333	CSF1R	Macrophage colony stimulating factor receptor
P07550	ADRB2	Adrenergic receptor beta
Q07869	PPARA	Peroxisome proliferator-activated receptor alpha
P04629	NTRK1	Nerve growth factor receptor Trk-A
Q16620	NTRK2	Neurotrophic tyrosine kinase receptor type 2
P00747	PLG	Plasminogen
P07477	PRSS1	Trypsin I
O75116	ROCK2	Rho-associated protein kinase 2
O15379	HDAC3	Histone deacetylase 3
Q9UBN7	HDAC6	Histone deacetylase 6
Q02127	DHODH	Dihydroorotate dehydrogenase
Q9BY41	HDAC8	Histone deacetylase 8
Q13547	HDAC1	Histone deacetylase 1
P05556	ITGB1 ITGA5	Integrin alpha-5/beta-1
P18084	ITGB5 ITGAV	Integrin alpha-V/beta-5
P06756	ITGAV ITGB6	Integrin alpha-V/beta-6
P14780	MMP9	Matrix metalloproteinase 9
Q9NQR1	KMT5A	N-lysine methyltransferase SETD8
P13726	F3 F7	Coagulation factor VII/tissue factor
P42574	CASP3	Caspase-3
P37231	PPARG	Peroxisome proliferator-activated receptor gamma
P07339	CTSD	Cathepsin D
P45452	MMP13	Matrix metalloproteinase 13
P08253	MMP2	Matrix metalloproteinase 2
Q8TDS4	HCAR2	Hydroxycarboxylic acid receptor 2
P06756	ITGAV ITGB1	Integrin alpha-V/beta-1
P13612	ITGA4	Integrin alpha-4
Q16581	C3AR1	C3a anaphylatoxin chemotactic receptor
P15144	ANPEP	Aminopeptidase N
Q9Y5Y4	PTGDR2	G protein-coupled receptor 44
P62937	PPIA	Cyclophilin A
P30542	ADORA1	Adenosine A1 receptor (by homology)
P24941	CDK2	Cyclin-dependent kinase 2
P10586	PTPRF	Receptor-type tyrosine-protein phosphatase F (LAR)
P05556	ITGB1 ITGA4	Integrin alpha-4/beta-1
P51681	CCR5	C-C chemokine receptor type 5
P14151	SELL	Leukocyte adhesion molecule-1
P16109	SELP	P-selectin
P06493	CDK1	Cyclin-dependent kinase 1
O00408	PDE2A	Phosphodiesterase 2A
P29466	CASP1	Caspase-1
P30556	AGTR1	Type-1 angiotensin II receptor (by homology)
P12931	SRC	Tyrosine-protein kinase SRC
P03951	F11	Coagulation factor XI
P08709	F7	Coagulation factor VII
P41595	HTR2B	Serotonin 2b (5-HT2b) receptor
