# Supplementary material for: Ginsenoside Rg1 Alleviates Blood–Milk Barrier Disruption in Subclinical Bovine Mastitis by Regulating Oxidative Stress-Induced Excessive Autophagy
Source: Antioxidants (Basel). 2024 Nov 24;13(12):1446. doi: 10.3390/antiox13121446 (PMC11673002; doi:10.3390/antiox13121446)
Supplement: Supplementary file 1 [file antioxidants-13-01446-s001.zip › Supplementary Table S3.xlsx]

## Sheet: Sheet1
Gene Symbol	Description	Category	Uniprot ID	Gifts	GC Id	Relevance score	GeneCards Link
BRCA2	BRCA2 DNA Repair Associated	Protein Coding	P51587	52	GC13P032315	297.26	https://www.genecards.org/cgi-bin/carddisp.pl?gene=BRCA2
BRCA1	BRCA1 DNA Repair Associated	Protein Coding	P38398	54	GC17M043044	282.176	https://www.genecards.org/cgi-bin/carddisp.pl?gene=BRCA1
ATM	ATM Serine/Threonine Kinase	Protein Coding	Q13315	57	GC11P108222	148.805	https://www.genecards.org/cgi-bin/carddisp.pl?gene=ATM
CDH1	Cadherin 1	Protein Coding	P12830	53	GC16P068737	137.647	https://www.genecards.org/cgi-bin/carddisp.pl?gene=CDH1
TP53	Tumor Protein P53	Protein Coding	P04637	57	GC17M007661	130.738	https://www.genecards.org/cgi-bin/carddisp.pl?gene=TP53
ERBB2	Erb-B2 Receptor Tyrosine Kinase 2	Protein Coding	P04626	58	GC17P039687	100.441	https://www.genecards.org/cgi-bin/carddisp.pl?gene=ERBB2
ESR1	Estrogen Receptor 1	Protein Coding	P03372	57	GC06P151656	97.274	https://www.genecards.org/cgi-bin/carddisp.pl?gene=ESR1
PIK3CA	Phosphatidylinositol-4,5-Bisphosphate 3-Kinase Catalytic Subunit Alpha	Protein Coding	P42336	55	GC03P179148	81.0977	https://www.genecards.org/cgi-bin/carddisp.pl?gene=PIK3CA
PTEN	Phosphatase And Tensin Homolog	Protein Coding	P60484	55	GC10P104451	77.3376	https://www.genecards.org/cgi-bin/carddisp.pl?gene=PTEN
MSH2	MutS Homolog 2	Protein Coding	P43246	52	GC02P047403	74.1688	https://www.genecards.org/cgi-bin/carddisp.pl?gene=MSH2
MSH6	MutS Homolog 6	Protein Coding	P52701	52	GC02P047695	73.8965	https://www.genecards.org/cgi-bin/carddisp.pl?gene=MSH6
PMS2	PMS1 Homolog 2, Mismatch Repair System Component	Protein Coding	P54278	52	GC07M005973	68.2461	https://www.genecards.org/cgi-bin/carddisp.pl?gene=PMS2
MLH1	MutL Homolog 1	Protein Coding	P40692	52	GC03P036993	67.0016	https://www.genecards.org/cgi-bin/carddisp.pl?gene=MLH1
AKT1	AKT Serine/Threonine Kinase 1	Protein Coding	P31749	57	GC14M104769	63.2266	https://www.genecards.org/cgi-bin/carddisp.pl?gene=AKT1
KRAS	KRAS Proto-Oncogene, GTPase	Protein Coding	P01116	56	GC12M027012	52.3077	https://www.genecards.org/cgi-bin/carddisp.pl?gene=KRAS
FGFR2	Fibroblast Growth Factor Receptor 2	Protein Coding	P21802	59	GC10M121478	51.8624	https://www.genecards.org/cgi-bin/carddisp.pl?gene=FGFR2
APC	APC Regulator Of WNT Signaling Pathway	Protein Coding	P25054	53	GC05P112707	49.0323	https://www.genecards.org/cgi-bin/carddisp.pl?gene=APC
CASP8	Caspase 8	Protein Coding	Q14790	55	GC02P201233	48.824	https://www.genecards.org/cgi-bin/carddisp.pl?gene=CASP8
MUTYH	MutY DNA Glycosylase	Protein Coding	Q9UIF7	48	GC01M045329	48.7982	https://www.genecards.org/cgi-bin/carddisp.pl?gene=MUTYH
SMAD4	SMAD Family Member 4	Protein Coding	Q13485	56	GC18P051028	47.1096	https://www.genecards.org/cgi-bin/carddisp.pl?gene=SMAD4
MTOR	Mechanistic Target Of Rapamycin Kinase	Protein Coding	P42345	59	GC01M011106	46.0193	https://www.genecards.org/cgi-bin/carddisp.pl?gene=MTOR
H19	H19 Imprinted Maternally Expressed Transcript	RNA Gene		28	GC11M001995	45.4555	https://www.genecards.org/cgi-bin/carddisp.pl?gene=H19
EGFR	Epidermal Growth Factor Receptor	Protein Coding	P00533	58	GC07P055019	45.2697	https://www.genecards.org/cgi-bin/carddisp.pl?gene=EGFR
MIR21	MicroRNA 21	RNA Gene		25	GC17P094092	44.6568	https://www.genecards.org/cgi-bin/carddisp.pl?gene=MIR21
MT-CYB	Mitochondrially Encoded Cytochrome B	Protein Coding	P00156	35	GCMTP014749	43.9538	https://www.genecards.org/cgi-bin/carddisp.pl?gene=MT-CYB
MIR155	MicroRNA 155	RNA Gene		22	GC21P025573	42.2514	https://www.genecards.org/cgi-bin/carddisp.pl?gene=MIR155
JUN	Jun Proto-Oncogene, AP-1 Transcription Factor Subunit	Protein Coding	P05412	53	GC01M058780	42.1552	https://www.genecards.org/cgi-bin/carddisp.pl?gene=JUN
CYP19A1	Cytochrome P450 Family 19 Subfamily A Member 1	Protein Coding	P11511	52	GC15M051208	41.38	https://www.genecards.org/cgi-bin/carddisp.pl?gene=CYP19A1
PGR	Progesterone Receptor	Protein Coding	P06401	52	GC11M117590	41.3044	https://www.genecards.org/cgi-bin/carddisp.pl?gene=PGR
IL2	Interleukin 2	Protein Coding	P60568	49	GC04M122451	40.7896	https://www.genecards.org/cgi-bin/carddisp.pl?gene=IL2
KRT19	Keratin 19	Protein Coding	P08727	47	GC17M041523	40.691	https://www.genecards.org/cgi-bin/carddisp.pl?gene=KRT19
RHOA	Ras Homolog Family Member A	Protein Coding	P61586	53	GC03M049359	40.5901	https://www.genecards.org/cgi-bin/carddisp.pl?gene=RHOA
MIR146A	MicroRNA 146a	RNA Gene		23	GC05P160485	39.7359	https://www.genecards.org/cgi-bin/carddisp.pl?gene=MIR146A
MIR125A	MicroRNA 125a	RNA Gene		22	GC19P096470	39.543	https://www.genecards.org/cgi-bin/carddisp.pl?gene=MIR125A
PVT1	Pvt1 Oncogene	RNA Gene		27	GC08P127987	38.0451	https://www.genecards.org/cgi-bin/carddisp.pl?gene=PVT1
MIR34A	MicroRNA 34a	RNA Gene		23	GC01M011962	37.4828	https://www.genecards.org/cgi-bin/carddisp.pl?gene=MIR34A
PHB1	Prohibitin 1	Protein Coding	P35232	49	GC17M068585	37.2531	https://www.genecards.org/cgi-bin/carddisp.pl?gene=PHB1
MIR10B	MicroRNA 10b	RNA Gene		23	GC02P176150	36.9002	https://www.genecards.org/cgi-bin/carddisp.pl?gene=MIR10B
MEG3	Maternally Expressed 3	RNA Gene		29	GC14P114433	36.7467	https://www.genecards.org/cgi-bin/carddisp.pl?gene=MEG3
MIR221	MicroRNA 221	RNA Gene		21	GC0XM045746	36.5518	https://www.genecards.org/cgi-bin/carddisp.pl?gene=MIR221
AR	Androgen Receptor	Protein Coding	P10275	55	GC0XP067544	36.5416	https://www.genecards.org/cgi-bin/carddisp.pl?gene=AR
BRAF	B-Raf Proto-Oncogene, Serine/Threonine Kinase	Protein Coding	P15056	57	GC07M140757	36.4808	https://www.genecards.org/cgi-bin/carddisp.pl?gene=BRAF
LINC-ROR	Long Intergenic Non-Protein Coding RNA, Regulator Of Reprogramming	RNA Gene		17	GC18M057054	36.4494	https://www.genecards.org/cgi-bin/carddisp.pl?gene=LINC-ROR
MIR146B	MicroRNA 146b	RNA Gene		22	GC10P102436	36.3378	https://www.genecards.org/cgi-bin/carddisp.pl?gene=MIR146B
MIR145	MicroRNA 145	RNA Gene		24	GC05P149430	36.2101	https://www.genecards.org/cgi-bin/carddisp.pl?gene=MIR145
MIR30A	MicroRNA 30a	RNA Gene		20	GC06M071403	36.1217	https://www.genecards.org/cgi-bin/carddisp.pl?gene=MIR30A
MIR126	MicroRNA 126	RNA Gene		23	GC09P136670	35.9925	https://www.genecards.org/cgi-bin/carddisp.pl?gene=MIR126
XIST	X Inactive Specific Transcript	RNA Gene		24	GC0XM073820	35.8871	https://www.genecards.org/cgi-bin/carddisp.pl?gene=XIST
MIR200C	MicroRNA 200c	RNA Gene		23	GC12P033755	35.6352	https://www.genecards.org/cgi-bin/carddisp.pl?gene=MIR200C
FGFR4	Fibroblast Growth Factor Receptor 4	Protein Coding	P22455	55	GC05P177086	35.4558	https://www.genecards.org/cgi-bin/carddisp.pl?gene=FGFR4
HOTAIR	HOX Transcript Antisense RNA	RNA Gene		25	GC12M053962	35.4329	https://www.genecards.org/cgi-bin/carddisp.pl?gene=HOTAIR
MALAT1	Metastasis Associated Lung Adenocarcinoma Transcript 1	RNA Gene		25	GC11P081952	35.2721	https://www.genecards.org/cgi-bin/carddisp.pl?gene=MALAT1
MIR222	MicroRNA 222	RNA Gene		21	GC0XM045747	35.2614	https://www.genecards.org/cgi-bin/carddisp.pl?gene=MIR222
GAS5	Growth Arrest Specific 5	RNA Gene		25	GC01M173947	35.1458	https://www.genecards.org/cgi-bin/carddisp.pl?gene=GAS5
MIR210	MicroRNA 210	RNA Gene		22	GC11M009566	35.1385	https://www.genecards.org/cgi-bin/carddisp.pl?gene=MIR210
MIR17	MicroRNA 17	RNA Gene		20	GC13P091350	34.959	https://www.genecards.org/cgi-bin/carddisp.pl?gene=MIR17
MIR335	MicroRNA 335	RNA Gene		21	GC07P130496	34.7716	https://www.genecards.org/cgi-bin/carddisp.pl?gene=MIR335
MIR200B	MicroRNA 200b	RNA Gene		22	GC01P001167	34.5371	https://www.genecards.org/cgi-bin/carddisp.pl?gene=MIR200B
MIR195	MicroRNA 195	RNA Gene		20	GC17M015301	34.0707	https://www.genecards.org/cgi-bin/carddisp.pl?gene=MIR195
MIR20A	MicroRNA 20a	RNA Gene		21	GC13P091648	33.632	https://www.genecards.org/cgi-bin/carddisp.pl?gene=MIR20A
MIR200A	MicroRNA 200a	RNA Gene		21	GC01P008374	33.1615	https://www.genecards.org/cgi-bin/carddisp.pl?gene=MIR200A
CCND1	Cyclin D1	Protein Coding	P24385	57	GC11P069641	33.0256	https://www.genecards.org/cgi-bin/carddisp.pl?gene=CCND1
MIR143	MicroRNA 143	RNA Gene		25	GC05P149833	32.8398	https://www.genecards.org/cgi-bin/carddisp.pl?gene=MIR143
TUG1	Taurine Up-Regulated 1	Protein Coding	A0A6I8PU40	26	GC22P030969	32.7612	https://www.genecards.org/cgi-bin/carddisp.pl?gene=TUG1
SMAD7	SMAD Family Member 7	Protein Coding	O15105	47	GC18M048919	32.6754	https://www.genecards.org/cgi-bin/carddisp.pl?gene=SMAD7
ZFAS1	ZNFX1 Antisense RNA 1	RNA Gene		21	GC20P049276	32.6593	https://www.genecards.org/cgi-bin/carddisp.pl?gene=ZFAS1
ROCK1	Rho Associated Coiled-Coil Containing Protein Kinase 1	Protein Coding	Q13464	53	GC18M031986	32.641	https://www.genecards.org/cgi-bin/carddisp.pl?gene=ROCK1
ITGB1	Integrin Subunit Beta 1	Protein Coding	P05556	53	GC10M035059	32.6025	https://www.genecards.org/cgi-bin/carddisp.pl?gene=ITGB1
MIR31	MicroRNA 31	RNA Gene		21	GC09M022050	32.5222	https://www.genecards.org/cgi-bin/carddisp.pl?gene=MIR31
MIR141	MicroRNA 141	RNA Gene		22	GC12P033756	32.49	https://www.genecards.org/cgi-bin/carddisp.pl?gene=MIR141
MIR9-1	MicroRNA 9-1	RNA Gene		21	GC01M156420	32.3431	https://www.genecards.org/cgi-bin/carddisp.pl?gene=MIR9-1
MIR148A	MicroRNA 148a	RNA Gene		21	GC07M025950	32.1536	https://www.genecards.org/cgi-bin/carddisp.pl?gene=MIR148A
MIR22	MicroRNA 22	RNA Gene		23	GC17M001713	32.0205	https://www.genecards.org/cgi-bin/carddisp.pl?gene=MIR22
UCA1	Urothelial Cancer Associated 1	RNA Gene		24	GC19P101751	31.9901	https://www.genecards.org/cgi-bin/carddisp.pl?gene=UCA1
MIR18A	MicroRNA 18a	RNA Gene		20	GC13P091650	31.9571	https://www.genecards.org/cgi-bin/carddisp.pl?gene=MIR18A
MIR451A	MicroRNA 451a	RNA Gene		19	GC17M028861	31.8678	https://www.genecards.org/cgi-bin/carddisp.pl?gene=MIR451A
MIR122	MicroRNA 122	RNA Gene		22	GC18P058451	31.8309	https://www.genecards.org/cgi-bin/carddisp.pl?gene=MIR122
BTK	Bruton Tyrosine Kinase	Protein Coding	Q06187	57	GC0XM101349	31.3176	https://www.genecards.org/cgi-bin/carddisp.pl?gene=BTK
MIR127	MicroRNA 127	RNA Gene		22	GC14P113738	31.29	https://www.genecards.org/cgi-bin/carddisp.pl?gene=MIR127
MIR497	MicroRNA 497	RNA Gene		20	GC17M015302	31.2203	https://www.genecards.org/cgi-bin/carddisp.pl?gene=MIR497
MIR152	MicroRNA 152	RNA Gene		22	GC17M048037	31.0087	https://www.genecards.org/cgi-bin/carddisp.pl?gene=MIR152
IL7R	Interleukin 7 Receptor	Protein Coding	P16871	50	GC05P035852	30.8313	https://www.genecards.org/cgi-bin/carddisp.pl?gene=IL7R
MIR320A	MicroRNA 320a	RNA Gene		22	GC08M022296	30.7595	https://www.genecards.org/cgi-bin/carddisp.pl?gene=MIR320A
MIR101-1	MicroRNA 101-1	RNA Gene		20	GC01M065058	30.6846	https://www.genecards.org/cgi-bin/carddisp.pl?gene=MIR101-1
MIR199B	MicroRNA 199b	RNA Gene		20	GC09M128244	30.3632	https://www.genecards.org/cgi-bin/carddisp.pl?gene=MIR199B
MIR96	MicroRNA 96	RNA Gene		21	GC07M129774	30.0418	https://www.genecards.org/cgi-bin/carddisp.pl?gene=MIR96
HFE	Homeostatic Iron Regulator	Protein Coding	Q30201	49	GC06P026087	30.0205	https://www.genecards.org/cgi-bin/carddisp.pl?gene=HFE
CTNNB1	Catenin Beta 1	Protein Coding	P35222	57	GC03P041194	30.0168	https://www.genecards.org/cgi-bin/carddisp.pl?gene=CTNNB1
MIR128-2	MicroRNA 128-2	RNA Gene		21	GC03P035754	29.9538	https://www.genecards.org/cgi-bin/carddisp.pl?gene=MIR128-2
MIR328	MicroRNA 328	RNA Gene		21	GC16M067203	29.6115	https://www.genecards.org/cgi-bin/carddisp.pl?gene=MIR328
CDKN2B-AS1	CDKN2B Antisense RNA 1	RNA Gene		25	GC09P021994	29.5832	https://www.genecards.org/cgi-bin/carddisp.pl?gene=CDKN2B-AS1
CDKN2A	Cyclin Dependent Kinase Inhibitor 2A	Protein Coding	Q8N726	54	GC09M021967	29.5675	https://www.genecards.org/cgi-bin/carddisp.pl?gene=CDKN2A
MSR1	Macrophage Scavenger Receptor 1	Protein Coding	P21757	48	GC08M016107	29.178	https://www.genecards.org/cgi-bin/carddisp.pl?gene=MSR1
CYTOR	Cytoskeleton Regulator RNA	RNA Gene		23	GC02P088874	29.1414	https://www.genecards.org/cgi-bin/carddisp.pl?gene=CYTOR
MIR206	MicroRNA 206	RNA Gene		21	GC06P052144	29.1157	https://www.genecards.org/cgi-bin/carddisp.pl?gene=MIR206
MIR203A	MicroRNA 203a	RNA Gene		22	GC14P113810	29.1072	https://www.genecards.org/cgi-bin/carddisp.pl?gene=MIR203A
BCL2	BCL2 Apoptosis Regulator	Protein Coding	P10415	54	GC18M063123	29.0674	https://www.genecards.org/cgi-bin/carddisp.pl?gene=BCL2
EGOT	Eosinophil Granule Ontogeny Transcript	RNA Gene		22	GC03M004740	28.8388	https://www.genecards.org/cgi-bin/carddisp.pl?gene=EGOT
MIRLET7D	MicroRNA Let-7d	RNA Gene		23	GC09P094178	28.8014	https://www.genecards.org/cgi-bin/carddisp.pl?gene=MIRLET7D
MIR429	MicroRNA 429	RNA Gene		21	GC01P008375	28.7842	https://www.genecards.org/cgi-bin/carddisp.pl?gene=MIR429
LINC00472	Long Intergenic Non-Protein Coding RNA 472	RNA Gene	Q9H8W2	28	GC06M088747	28.7178	https://www.genecards.org/cgi-bin/carddisp.pl?gene=LINC00472
MUC1	Mucin 1, Cell Surface Associated	Protein Coding	P15941	52	GC01M155185	28.6306	https://www.genecards.org/cgi-bin/carddisp.pl?gene=MUC1
ESR2	Estrogen Receptor 2	Protein Coding	Q92731	52	GC14M064084	28.5642	https://www.genecards.org/cgi-bin/carddisp.pl?gene=ESR2
MIR193B	MicroRNA 193b	RNA Gene		22	GC16P060105	28.4372	https://www.genecards.org/cgi-bin/carddisp.pl?gene=MIR193B
MDM2	MDM2 Proto-Oncogene	Protein Coding	Q00987	57	GC12P068808	28.1897	https://www.genecards.org/cgi-bin/carddisp.pl?gene=MDM2
MIRLET7I	MicroRNA Let-7i	RNA Gene		22	GC12P062648	28.1484	https://www.genecards.org/cgi-bin/carddisp.pl?gene=MIRLET7I
TNF	Tumor Necrosis Factor	Protein Coding	P01375	55	GC06P118895	28.0203	https://www.genecards.org/cgi-bin/carddisp.pl?gene=TNF
MIR191	MicroRNA 191	RNA Gene		22	GC03M053107	27.9525	https://www.genecards.org/cgi-bin/carddisp.pl?gene=MIR191
MIR124-3	MicroRNA 124-3	RNA Gene		19	GC20P066068	27.9209	https://www.genecards.org/cgi-bin/carddisp.pl?gene=MIR124-3
MIR181A2	MicroRNA 181a-2	RNA Gene		21	GC09P124692	27.896	https://www.genecards.org/cgi-bin/carddisp.pl?gene=MIR181A2
MIR202	MicroRNA 202	RNA Gene		19	GC10M133247	27.7989	https://www.genecards.org/cgi-bin/carddisp.pl?gene=MIR202
MIR181D	MicroRNA 181d	RNA Gene		19	GC19P013874	27.7114	https://www.genecards.org/cgi-bin/carddisp.pl?gene=MIR181D
MIR29B2	MicroRNA 29b-2	RNA Gene		19	GC01M207827	27.55	https://www.genecards.org/cgi-bin/carddisp.pl?gene=MIR29B2
NBAT1	Neuroblastoma Associated Transcript 1	RNA Gene		18	GC06M022307	27.5393	https://www.genecards.org/cgi-bin/carddisp.pl?gene=NBAT1
VEGFA	Vascular Endothelial Growth Factor A	Protein Coding	P15692	53	GC06P043770	27.1328	https://www.genecards.org/cgi-bin/carddisp.pl?gene=VEGFA
MIR128-1	MicroRNA 128-1	RNA Gene		20	GC02P135665	26.7628	https://www.genecards.org/cgi-bin/carddisp.pl?gene=MIR128-1
MIR9-3	MicroRNA 9-3	RNA Gene		20	GC15P089368	26.392	https://www.genecards.org/cgi-bin/carddisp.pl?gene=MIR9-3
MIRLET7A3	MicroRNA Let-7a-3	RNA Gene		20	GC22P046112	26.2383	https://www.genecards.org/cgi-bin/carddisp.pl?gene=MIRLET7A3
TERT	Telomerase Reverse Transcriptase	Protein Coding	O14746	55	GC05M001253	26.2005	https://www.genecards.org/cgi-bin/carddisp.pl?gene=TERT
DPP10-AS1	DPP10 Antisense RNA 1	RNA Gene		17	GC02M115131	26.0677	https://www.genecards.org/cgi-bin/carddisp.pl?gene=DPP10-AS1
TGFB1	Transforming Growth Factor Beta 1	Protein Coding	P01137	56	GC19M041301	25.8025	https://www.genecards.org/cgi-bin/carddisp.pl?gene=TGFB1
IGF1	Insulin Like Growth Factor 1	Protein Coding	P05019	52	GC12M102395	25.7908	https://www.genecards.org/cgi-bin/carddisp.pl?gene=IGF1
MYC	MYC Proto-Oncogene, BHLH Transcription Factor	Protein Coding	P01106	56	GC08P127735	25.6228	https://www.genecards.org/cgi-bin/carddisp.pl?gene=MYC
ABCG2	ATP Binding Cassette Subfamily G Member 2 (Junior Blood Group)	Protein Coding	Q9UNQ0	52	GC04M088090	25.1966	https://www.genecards.org/cgi-bin/carddisp.pl?gene=ABCG2
IL6	Interleukin 6	Protein Coding	P05231	54	GC07P022725	25.0987	https://www.genecards.org/cgi-bin/carddisp.pl?gene=IL6
CDKN1A	Cyclin Dependent Kinase Inhibitor 1A	Protein Coding	P38936	53	GC06P119063	24.6093	https://www.genecards.org/cgi-bin/carddisp.pl?gene=CDKN1A
TFF1	Trefoil Factor 1	Protein Coding	P04155	46	GC21M042362	24.3265	https://www.genecards.org/cgi-bin/carddisp.pl?gene=TFF1
PTGS2	Prostaglandin-Endoperoxide Synthase 2	Protein Coding	P35354	53	GC01M186671	23.9267	https://www.genecards.org/cgi-bin/carddisp.pl?gene=PTGS2
CTSD	Cathepsin D	Protein Coding	P07339	56	GC11M001752	23.8892	https://www.genecards.org/cgi-bin/carddisp.pl?gene=CTSD
TP63	Tumor Protein P63	Protein Coding	Q9H3D4	50	GC03P189598	23.679	https://www.genecards.org/cgi-bin/carddisp.pl?gene=TP63
ABCC1	ATP Binding Cassette Subfamily C Member 1	Protein Coding	P33527	52	GC16P015949	23.4026	https://www.genecards.org/cgi-bin/carddisp.pl?gene=ABCC1
EGF	Epidermal Growth Factor	Protein Coding	P01133	54	GC04P109912	23.1744	https://www.genecards.org/cgi-bin/carddisp.pl?gene=EGF
MKI67	Marker Of Proliferation Ki-67	Protein Coding	P46013	48	GC10M128096	23.0917	https://www.genecards.org/cgi-bin/carddisp.pl?gene=MKI67
FGFR1	Fibroblast Growth Factor Receptor 1	Protein Coding	P11362	58	GC08M038400	23.0286	https://www.genecards.org/cgi-bin/carddisp.pl?gene=FGFR1
STAT3	Signal Transducer And Activator Of Transcription 3	Protein Coding	P40763	57	GC17M042313	22.807	https://www.genecards.org/cgi-bin/carddisp.pl?gene=STAT3
GATA3	GATA Binding Protein 3	Protein Coding	P23771	53	GC10P008045	22.627	https://www.genecards.org/cgi-bin/carddisp.pl?gene=GATA3
IGF1R	Insulin Like Growth Factor 1 Receptor	Protein Coding	P08069	58	GC15P098648	22.3874	https://www.genecards.org/cgi-bin/carddisp.pl?gene=IGF1R
BMPR1A	Bone Morphogenetic Protein Receptor Type 1A	Protein Coding	P36894	54	GC10P104383	22.3857	https://www.genecards.org/cgi-bin/carddisp.pl?gene=BMPR1A
ABCB1	ATP Binding Cassette Subfamily B Member 1	Protein Coding	P08183	54	GC07M087504	22.3848	https://www.genecards.org/cgi-bin/carddisp.pl?gene=ABCB1
NCOA3	Nuclear Receptor Coactivator 3	Protein Coding	Q9Y6Q9	51	GC20P047501	22.1109	https://www.genecards.org/cgi-bin/carddisp.pl?gene=NCOA3
CXCL8	C-X-C Motif Chemokine Ligand 8	Protein Coding	P10145	47	GC04P073740	21.8541	https://www.genecards.org/cgi-bin/carddisp.pl?gene=CXCL8
AXIN2	Axin 2	Protein Coding	Q9Y2T1	53	GC17M065528	21.8066	https://www.genecards.org/cgi-bin/carddisp.pl?gene=AXIN2
MET	MET Proto-Oncogene, Receptor Tyrosine Kinase	Protein Coding	P08581	58	GC07P116672	21.1695	https://www.genecards.org/cgi-bin/carddisp.pl?gene=MET
IL1B	Interleukin 1 Beta	Protein Coding	P01584	51	GC02M112829	21.1658	https://www.genecards.org/cgi-bin/carddisp.pl?gene=IL1B
IL10	Interleukin 10	Protein Coding	P22301	51	GC01M206767	20.9164	https://www.genecards.org/cgi-bin/carddisp.pl?gene=IL10
MMP9	Matrix Metallopeptidase 9	Protein Coding	P14780	57	GC20P046008	20.6931	https://www.genecards.org/cgi-bin/carddisp.pl?gene=MMP9
LEP	Leptin	Protein Coding	P41159	50	GC07P128241	20.6566	https://www.genecards.org/cgi-bin/carddisp.pl?gene=LEP
CD44	CD44 Molecule (Indian Blood Group)	Protein Coding	P16070	52	GC11P035139	20.6063	https://www.genecards.org/cgi-bin/carddisp.pl?gene=CD44
HIF1A	Hypoxia Inducible Factor 1 Subunit Alpha	Protein Coding	Q16665	52	GC14P061695	20.5179	https://www.genecards.org/cgi-bin/carddisp.pl?gene=HIF1A
MMP2	Matrix Metallopeptidase 2	Protein Coding	P08253	56	GC16P061423	20.4434	https://www.genecards.org/cgi-bin/carddisp.pl?gene=MMP2
KRT5	Keratin 5	Protein Coding	P13647	50	GC12M052514	20.3921	https://www.genecards.org/cgi-bin/carddisp.pl?gene=KRT5
PARP1	Poly(ADP-Ribose) Polymerase 1	Protein Coding	P09874	54	GC01M226360	20.238	https://www.genecards.org/cgi-bin/carddisp.pl?gene=PARP1
KIT	KIT Proto-Oncogene, Receptor Tyrosine Kinase	Protein Coding	P10721	57	GC04P054657	20.0178	https://www.genecards.org/cgi-bin/carddisp.pl?gene=KIT
RB1	RB Transcriptional Corepressor 1	Protein Coding	P06400	52	GC13P048303	19.8723	https://www.genecards.org/cgi-bin/carddisp.pl?gene=RB1
NOTCH1	Notch Receptor 1	Protein Coding	P46531	55	GC09M138467	19.7367	https://www.genecards.org/cgi-bin/carddisp.pl?gene=NOTCH1
CXCR4	C-X-C Motif Chemokine Receptor 4	Protein Coding	P61073	55	GC02M136114	19.6241	https://www.genecards.org/cgi-bin/carddisp.pl?gene=CXCR4
DICER1	Dicer 1, Ribonuclease III	Protein Coding	Q9UPY3	52	GC14M095086	19.6069	https://www.genecards.org/cgi-bin/carddisp.pl?gene=DICER1
SNCG	Synuclein Gamma	Protein Coding	O76070	45	GC10P104385	19.4901	https://www.genecards.org/cgi-bin/carddisp.pl?gene=SNCG
PLAU	Plasminogen Activator, Urokinase	Protein Coding	P00749	55	GC10P073909	19.453	https://www.genecards.org/cgi-bin/carddisp.pl?gene=PLAU
MAPK1	Mitogen-Activated Protein Kinase 1	Protein Coding	P28482	57	GC22M021759	19.042	https://www.genecards.org/cgi-bin/carddisp.pl?gene=MAPK1
GSTM1	Glutathione S-Transferase Mu 1	Protein Coding	P09488	46	GC01P109687	18.85	https://www.genecards.org/cgi-bin/carddisp.pl?gene=GSTM1
PRL	Prolactin	Protein Coding	P01236	47	GC06M022287	18.8098	https://www.genecards.org/cgi-bin/carddisp.pl?gene=PRL
CD274	CD274 Molecule	Protein Coding	Q9NZQ7	48	GC09P005450	18.7816	https://www.genecards.org/cgi-bin/carddisp.pl?gene=CD274
CSF3	Colony Stimulating Factor 3	Protein Coding	P09919	44	GC17P040015	18.7239	https://www.genecards.org/cgi-bin/carddisp.pl?gene=CSF3
FAS	Fas Cell Surface Death Receptor	Protein Coding	P25445	53	GC10P104467	18.6958	https://www.genecards.org/cgi-bin/carddisp.pl?gene=FAS
EPCAM	Epithelial Cell Adhesion Molecule	Protein Coding	P16422	52	GC02P047345	18.6042	https://www.genecards.org/cgi-bin/carddisp.pl?gene=EPCAM
GSTP1	Glutathione S-Transferase Pi 1	Protein Coding	P09211	53	GC11P067583	18.6023	https://www.genecards.org/cgi-bin/carddisp.pl?gene=GSTP1
PIP	Prolactin Induced Protein	Protein Coding	P12273	42	GC07P143132	18.5566	https://www.genecards.org/cgi-bin/carddisp.pl?gene=PIP
BAX	BCL2 Associated X, Apoptosis Regulator	Protein Coding	Q07812	54	GC19P048954	18.5032	https://www.genecards.org/cgi-bin/carddisp.pl?gene=BAX
SOD2	Superoxide Dismutase 2	Protein Coding	P04179	51	GC06M159669	18.4188	https://www.genecards.org/cgi-bin/carddisp.pl?gene=SOD2
CYP1A1	Cytochrome P450 Family 1 Subfamily A Member 1	Protein Coding	P04798	51	GC15M074719	18.3827	https://www.genecards.org/cgi-bin/carddisp.pl?gene=CYP1A1
SRC	SRC Proto-Oncogene, Non-Receptor Tyrosine Kinase	Protein Coding	P12931	54	GC20P037344	18.19	https://www.genecards.org/cgi-bin/carddisp.pl?gene=SRC
BMP6	Bone Morphogenetic Protein 6	Protein Coding	P22004	48	GC06P007726	17.8701	https://www.genecards.org/cgi-bin/carddisp.pl?gene=BMP6
TWIST1	Twist Family BHLH Transcription Factor 1	Protein Coding	Q15672	49	GC07M019020	17.7417	https://www.genecards.org/cgi-bin/carddisp.pl?gene=TWIST1
MIR150	MicroRNA 150	RNA Gene		22	GC19M049500	17.6836	https://www.genecards.org/cgi-bin/carddisp.pl?gene=MIR150
CASP3	Caspase 3	Protein Coding	P42574	53	GC04M184627	17.6262	https://www.genecards.org/cgi-bin/carddisp.pl?gene=CASP3
VIM	Vimentin	Protein Coding	P08670	54	GC10P017227	17.5296	https://www.genecards.org/cgi-bin/carddisp.pl?gene=VIM
CAV1	Caveolin 1	Protein Coding	Q03135	52	GC07P116524	17.5233	https://www.genecards.org/cgi-bin/carddisp.pl?gene=CAV1
KRT14	Keratin 14	Protein Coding	P02533	50	GC17M041582	17.3585	https://www.genecards.org/cgi-bin/carddisp.pl?gene=KRT14
CCL2	C-C Motif Chemokine Ligand 2	Protein Coding	P13500	52	GC17P034255	17.2583	https://www.genecards.org/cgi-bin/carddisp.pl?gene=CCL2
MTHFR	Methylenetetrahydrofolate Reductase	Protein Coding	P42898	51	GC01M011785	17.1777	https://www.genecards.org/cgi-bin/carddisp.pl?gene=MTHFR
KRT7	Keratin 7	Protein Coding	P08729	45	GC12P052232	17.1486	https://www.genecards.org/cgi-bin/carddisp.pl?gene=KRT7
IFNG	Interferon Gamma	Protein Coding	P01579	54	GC12M068154	17.1351	https://www.genecards.org/cgi-bin/carddisp.pl?gene=IFNG
MMP14	Matrix Metallopeptidase 14	Protein Coding	P50281	54	GC14P041738	17.104	https://www.genecards.org/cgi-bin/carddisp.pl?gene=MMP14
PCNA	Proliferating Cell Nuclear Antigen	Protein Coding	P12004	54	GC20M005114	17.0816	https://www.genecards.org/cgi-bin/carddisp.pl?gene=PCNA
TGFA	Transforming Growth Factor Alpha	Protein Coding	P01135	50	GC02M070447	17.0803	https://www.genecards.org/cgi-bin/carddisp.pl?gene=TGFA
VDR	Vitamin D Receptor	Protein Coding	P11473	53	GC12M047841	16.9276	https://www.genecards.org/cgi-bin/carddisp.pl?gene=VDR
CXCL12	C-X-C Motif Chemokine Ligand 12	Protein Coding	P48061	48	GC10M044370	16.8486	https://www.genecards.org/cgi-bin/carddisp.pl?gene=CXCL12
SERPINE1	Serpin Family E Member 1	Protein Coding	P05121	54	GC07P101127	16.7916	https://www.genecards.org/cgi-bin/carddisp.pl?gene=SERPINE1
ICAM1	Intercellular Adhesion Molecule 1	Protein Coding	P05362	53	GC19P095217	16.735	https://www.genecards.org/cgi-bin/carddisp.pl?gene=ICAM1
MMP1	Matrix Metallopeptidase 1	Protein Coding	P03956	53	GC11M117619	16.7269	https://www.genecards.org/cgi-bin/carddisp.pl?gene=MMP1
NFKB1	Nuclear Factor Kappa B Subunit 1	Protein Coding	P19838	56	GC04P102501	16.7138	https://www.genecards.org/cgi-bin/carddisp.pl?gene=NFKB1
BIRC5	Baculoviral IAP Repeat Containing 5	Protein Coding	O15392	50	GC17P078214	16.6593	https://www.genecards.org/cgi-bin/carddisp.pl?gene=BIRC5
TSC1	TSC Complex Subunit 1	Protein Coding	Q92574	51	GC09M132891	16.561	https://www.genecards.org/cgi-bin/carddisp.pl?gene=TSC1
TIMP1	TIMP Metallopeptidase Inhibitor 1	Protein Coding	P01033	48	GC0XP053104	16.534	https://www.genecards.org/cgi-bin/carddisp.pl?gene=TIMP1
KRT8	Keratin 8	Protein Coding	P05787	50	GC12M052897	16.474	https://www.genecards.org/cgi-bin/carddisp.pl?gene=KRT8
IL4	Interleukin 4	Protein Coding	P05112	50	GC05P132673	16.3983	https://www.genecards.org/cgi-bin/carddisp.pl?gene=IL4
PPARG	Peroxisome Proliferator Activated Receptor Gamma	Protein Coding	P37231	56	GC03P012287	16.347	https://www.genecards.org/cgi-bin/carddisp.pl?gene=PPARG
FGF2	Fibroblast Growth Factor 2	Protein Coding	P09038	49	GC04P122826	16.2163	https://www.genecards.org/cgi-bin/carddisp.pl?gene=FGF2
PTHLH	Parathyroid Hormone Like Hormone	Protein Coding	P12272	50	GC12M027959	16.2151	https://www.genecards.org/cgi-bin/carddisp.pl?gene=PTHLH
FASLG	Fas Ligand	Protein Coding	P48023	52	GC01P172659	16.0852	https://www.genecards.org/cgi-bin/carddisp.pl?gene=FASLG
MIR125B1	MicroRNA 125b-1	RNA Gene		22	GC11M122100	16.0699	https://www.genecards.org/cgi-bin/carddisp.pl?gene=MIR125B1
TNFSF11	TNF Superfamily Member 11	Protein Coding	O14788	53	GC13P042562	16.0338	https://www.genecards.org/cgi-bin/carddisp.pl?gene=TNFSF11
BCL2L1	BCL2 Like 1	Protein Coding	Q07817	52	GC20M031664	16.0055	https://www.genecards.org/cgi-bin/carddisp.pl?gene=BCL2L1
PIK3R1	Phosphoinositide-3-Kinase Regulatory Subunit 1	Protein Coding	P27986	55	GC05P068215	15.9742	https://www.genecards.org/cgi-bin/carddisp.pl?gene=PIK3R1
MAPK8	Mitogen-Activated Protein Kinase 8	Protein Coding	P45983	53	GC10P048306	15.8981	https://www.genecards.org/cgi-bin/carddisp.pl?gene=MAPK8
CCL5	C-C Motif Chemokine Ligand 5	Protein Coding	P13501	47	GC17M035871	15.8587	https://www.genecards.org/cgi-bin/carddisp.pl?gene=CCL5
CRP	C-Reactive Protein	Protein Coding	P02741	49	GC01M159734	15.8463	https://www.genecards.org/cgi-bin/carddisp.pl?gene=CRP
MIR214	MicroRNA 214	RNA Gene		23	GC01M172234	15.8157	https://www.genecards.org/cgi-bin/carddisp.pl?gene=MIR214
MIRLET7C	MicroRNA Let-7c	RNA Gene		23	GC21P016601	15.8122	https://www.genecards.org/cgi-bin/carddisp.pl?gene=MIRLET7C
SP1	Sp1 Transcription Factor	Protein Coding	P08047	49	GC12P053380	15.7624	https://www.genecards.org/cgi-bin/carddisp.pl?gene=SP1
VEGFC	Vascular Endothelial Growth Factor C	Protein Coding	P49767	51	GC04M176683	15.6736	https://www.genecards.org/cgi-bin/carddisp.pl?gene=VEGFC
KDR	Kinase Insert Domain Receptor	Protein Coding	P35968	57	GC04M055078	15.6342	https://www.genecards.org/cgi-bin/carddisp.pl?gene=KDR
KLK3	Kallikrein Related Peptidase 3	Protein Coding	P07288	51	GC19P050854	15.6268	https://www.genecards.org/cgi-bin/carddisp.pl?gene=KLK3
STAT1	Signal Transducer And Activator Of Transcription 1	Protein Coding	P42224	56	GC02M190908	15.6213	https://www.genecards.org/cgi-bin/carddisp.pl?gene=STAT1
MAPK3	Mitogen-Activated Protein Kinase 3	Protein Coding	P27361	52	GC16M042426	15.5977	https://www.genecards.org/cgi-bin/carddisp.pl?gene=MAPK3
SHBG	Sex Hormone Binding Globulin	Protein Coding	P04278	45	GC17P007613	15.589	https://www.genecards.org/cgi-bin/carddisp.pl?gene=SHBG
INS	Insulin	Protein Coding	P01308	51	GC11M002159	15.5758	https://www.genecards.org/cgi-bin/carddisp.pl?gene=INS
CDKN2B	Cyclin Dependent Kinase Inhibitor 2B	Protein Coding	P42772	49	GC09M022002	15.5221	https://www.genecards.org/cgi-bin/carddisp.pl?gene=CDKN2B
SERPINB5	Serpin Family B Member 5	Protein Coding	P36952	47	GC18P063476	15.4786	https://www.genecards.org/cgi-bin/carddisp.pl?gene=SERPINB5
MITF	Melanocyte Inducing Transcription Factor	Protein Coding	O75030	52	GC03P069740	15.4686	https://www.genecards.org/cgi-bin/carddisp.pl?gene=MITF
GPER1	G Protein-Coupled Estrogen Receptor 1	Protein Coding	Q99527	44	GC07P008764	15.3463	https://www.genecards.org/cgi-bin/carddisp.pl?gene=GPER1
PLAUR	Plasminogen Activator, Urokinase Receptor	Protein Coding	Q03405	48	GC19M043646	15.338	https://www.genecards.org/cgi-bin/carddisp.pl?gene=PLAUR
CCR6	C-C Motif Chemokine Receptor 6	Protein Coding	P51684	47	GC06P167111	15.2715	https://www.genecards.org/cgi-bin/carddisp.pl?gene=CCR6
FOS	Fos Proto-Oncogene, AP-1 Transcription Factor Subunit	Protein Coding	P01100	54	GC14P075278	15.2409	https://www.genecards.org/cgi-bin/carddisp.pl?gene=FOS
RELA	RELA Proto-Oncogene, NF-KB Subunit	Protein Coding	Q04206	54	GC11M065653	15.2045	https://www.genecards.org/cgi-bin/carddisp.pl?gene=RELA
MAPK14	Mitogen-Activated Protein Kinase 14	Protein Coding	Q16539	54	GC06P119053	15.2002	https://www.genecards.org/cgi-bin/carddisp.pl?gene=MAPK14
AHR	Aryl Hydrocarbon Receptor	Protein Coding	P35869	50	GC07P016916	15.1766	https://www.genecards.org/cgi-bin/carddisp.pl?gene=AHR
CCR7	C-C Motif Chemokine Receptor 7	Protein Coding	P32248	48	GC17M067978	15.156	https://www.genecards.org/cgi-bin/carddisp.pl?gene=CCR7
ADIPOQ	Adiponectin, C1Q And Collagen Domain Containing	Protein Coding	Q15848	50	GC03P186842	15.151	https://www.genecards.org/cgi-bin/carddisp.pl?gene=ADIPOQ
VCAM1	Vascular Cell Adhesion Molecule 1	Protein Coding	P19320	50	GC01P100719	15.1047	https://www.genecards.org/cgi-bin/carddisp.pl?gene=VCAM1
GNRH1	Gonadotropin Releasing Hormone 1	Protein Coding	P01148	44	GC08M025419	15.0954	https://www.genecards.org/cgi-bin/carddisp.pl?gene=GNRH1
KRT18	Keratin 18	Protein Coding	P05783	53	GC12P052948	15.0392	https://www.genecards.org/cgi-bin/carddisp.pl?gene=KRT18
CDH3	Cadherin 3	Protein Coding	P22223	51	GC16P069005	15.0193	https://www.genecards.org/cgi-bin/carddisp.pl?gene=CDH3
RAC1	Rac Family Small GTPase 1	Protein Coding	P63000	52	GC07P009178	14.8079	https://www.genecards.org/cgi-bin/carddisp.pl?gene=RAC1
SPP1	Secreted Phosphoprotein 1	Protein Coding	P10451	49	GC04P087975	14.7625	https://www.genecards.org/cgi-bin/carddisp.pl?gene=SPP1
PIK3CG	Phosphatidylinositol-4,5-Bisphosphate 3-Kinase Catalytic Subunit Gamma	Protein Coding	P48736	52	GC07P106865	14.7395	https://www.genecards.org/cgi-bin/carddisp.pl?gene=PIK3CG
MPO	Myeloperoxidase	Protein Coding	P05164	56	GC17M058269	14.7035	https://www.genecards.org/cgi-bin/carddisp.pl?gene=MPO
FN1	Fibronectin 1	Protein Coding	P02751	54	GC02M215360	14.7016	https://www.genecards.org/cgi-bin/carddisp.pl?gene=FN1
RAF1	Raf-1 Proto-Oncogene, Serine/Threonine Kinase	Protein Coding	P04049	58	GC03M012583	14.691	https://www.genecards.org/cgi-bin/carddisp.pl?gene=RAF1
IRS1	Insulin Receptor Substrate 1	Protein Coding	P35568	51	GC02M226731	14.6767	https://www.genecards.org/cgi-bin/carddisp.pl?gene=IRS1
FOXP3	Forkhead Box P3	Protein Coding	Q9BZS1	51	GC0XM049250	14.6543	https://www.genecards.org/cgi-bin/carddisp.pl?gene=FOXP3
PTK2	Protein Tyrosine Kinase 2	Protein Coding	Q05397	51	GC08M140657	14.6536	https://www.genecards.org/cgi-bin/carddisp.pl?gene=PTK2
AREG	Amphiregulin	Protein Coding	P15514	47	GC04P074445	14.6253	https://www.genecards.org/cgi-bin/carddisp.pl?gene=AREG
TNFSF10	TNF Superfamily Member 10	Protein Coding	P50591	48	GC03M172505	14.5562	https://www.genecards.org/cgi-bin/carddisp.pl?gene=TNFSF10
LEPR	Leptin Receptor	Protein Coding	P48357	53	GC01P065431	14.4831	https://www.genecards.org/cgi-bin/carddisp.pl?gene=LEPR
INSR	Insulin Receptor	Protein Coding	P06213	57	GC19M007112	14.4688	https://www.genecards.org/cgi-bin/carddisp.pl?gene=INSR
IL17A	Interleukin 17A	Protein Coding	Q16552	47	GC06P052186	14.4329	https://www.genecards.org/cgi-bin/carddisp.pl?gene=IL17A
HDAC1	Histone Deacetylase 1	Protein Coding	Q13547	53	GC01P032292	14.4305	https://www.genecards.org/cgi-bin/carddisp.pl?gene=HDAC1
MIR223	MicroRNA 223	RNA Gene		22	GC0XP066018	14.4201	https://www.genecards.org/cgi-bin/carddisp.pl?gene=MIR223
RIPK1	Receptor Interacting Serine/Threonine Kinase 1	Protein Coding	Q13546	53	GC06P003825	14.3967	https://www.genecards.org/cgi-bin/carddisp.pl?gene=RIPK1
FLT1	Fms Related Receptor Tyrosine Kinase 1	Protein Coding	P17948	54	GC13M028300	14.3537	https://www.genecards.org/cgi-bin/carddisp.pl?gene=FLT1
LHCGR	Luteinizing Hormone/Choriogonadotropin Receptor	Protein Coding	P22888	50	GC02M048686	14.3464	https://www.genecards.org/cgi-bin/carddisp.pl?gene=LHCGR
NQO1	NAD(P)H Quinone Dehydrogenase 1	Protein Coding	P15559	51	GC16M069706	14.3276	https://www.genecards.org/cgi-bin/carddisp.pl?gene=NQO1
SOX9	SRY-Box Transcription Factor 9	Protein Coding	P48436	49	GC17P072121	14.2569	https://www.genecards.org/cgi-bin/carddisp.pl?gene=SOX9
CASP9	Caspase 9	Protein Coding	P55211	51	GC01M015491	14.2526	https://www.genecards.org/cgi-bin/carddisp.pl?gene=CASP9
SERPINA3	Serpin Family A Member 3	Protein Coding	P01011	47	GC14P094612	14.2463	https://www.genecards.org/cgi-bin/carddisp.pl?gene=SERPINA3
CASR	Calcium Sensing Receptor	Protein Coding	P41180	54	GC03P122183	14.2427	https://www.genecards.org/cgi-bin/carddisp.pl?gene=CASR
CD34	CD34 Molecule	Protein Coding	P28906	49	GC01M207880	14.1969	https://www.genecards.org/cgi-bin/carddisp.pl?gene=CD34
AXL	AXL Receptor Tyrosine Kinase	Protein Coding	P30530	55	GC19P041219	14.1939	https://www.genecards.org/cgi-bin/carddisp.pl?gene=AXL
MMP3	Matrix Metallopeptidase 3	Protein Coding	P08254	53	GC11M102835	14.1513	https://www.genecards.org/cgi-bin/carddisp.pl?gene=MMP3
IFI27	Interferon Alpha Inducible Protein 27	Protein Coding	P40305	41	GC14P094104	14.0939	https://www.genecards.org/cgi-bin/carddisp.pl?gene=IFI27
HGF	Hepatocyte Growth Factor	Protein Coding	P14210	55	GC07M081699	14.0898	https://www.genecards.org/cgi-bin/carddisp.pl?gene=HGF
NOS2	Nitric Oxide Synthase 2	Protein Coding	P35228	53	GC17M027756	14.0689	https://www.genecards.org/cgi-bin/carddisp.pl?gene=NOS2
TIMP3	TIMP Metallopeptidase Inhibitor 3	Protein Coding	P35625	47	GC22P060747	14.0488	https://www.genecards.org/cgi-bin/carddisp.pl?gene=TIMP3
LINC01672	Long Intergenic Non-Protein Coding RNA 1672	RNA Gene		13	GC01P008900	14.025	https://www.genecards.org/cgi-bin/carddisp.pl?gene=LINC01672
TGFBR1	Transforming Growth Factor Beta Receptor 1	Protein Coding	P36897	57	GC09P099104	14.025	https://www.genecards.org/cgi-bin/carddisp.pl?gene=TGFBR1
TIMP2	TIMP Metallopeptidase Inhibitor 2	Protein Coding	P16035	45	GC17M078852	14.0203	https://www.genecards.org/cgi-bin/carddisp.pl?gene=TIMP2
CERNA3	Competing Endogenous LncRNA 3 For MiR-645	RNA Gene		13	GC08P056096	13.9941	https://www.genecards.org/cgi-bin/carddisp.pl?gene=CERNA3
IL1A	Interleukin 1 Alpha	Protein Coding	P01583	49	GC02M112773	13.9863	https://www.genecards.org/cgi-bin/carddisp.pl?gene=IL1A
FASN	Fatty Acid Synthase	Protein Coding	P49327	52	GC17M082078	13.9861	https://www.genecards.org/cgi-bin/carddisp.pl?gene=FASN
CSF2	Colony Stimulating Factor 2	Protein Coding	P04141	48	GC05P132073	13.9719	https://www.genecards.org/cgi-bin/carddisp.pl?gene=CSF2
GSK3B	Glycogen Synthase Kinase 3 Beta	Protein Coding	P49841	54	GC03M119821	13.9639	https://www.genecards.org/cgi-bin/carddisp.pl?gene=GSK3B
PML	PML Nuclear Body Scaffold	Protein Coding	P29590	50	GC15P073994	13.9549	https://www.genecards.org/cgi-bin/carddisp.pl?gene=PML
NOTCH3	Notch Receptor 3	Protein Coding	Q9UM47	54	GC19M015159	13.9484	https://www.genecards.org/cgi-bin/carddisp.pl?gene=NOTCH3
PRKCA	Protein Kinase C Alpha	Protein Coding	P17252	54	GC17P066302	13.8359	https://www.genecards.org/cgi-bin/carddisp.pl?gene=PRKCA
STAT5A	Signal Transducer And Activator Of Transcription 5A	Protein Coding	P42229	52	GC17P042287	13.815	https://www.genecards.org/cgi-bin/carddisp.pl?gene=STAT5A
LCP1	Lymphocyte Cytosolic Protein 1	Protein Coding	P13796	46	GC13M046132	13.8062	https://www.genecards.org/cgi-bin/carddisp.pl?gene=LCP1
PRKDC	Protein Kinase, DNA-Activated, Catalytic Subunit	Protein Coding	P78527	54	GC08M047773	13.7998	https://www.genecards.org/cgi-bin/carddisp.pl?gene=PRKDC
MIR142	MicroRNA 142	RNA Gene		22	GC17M058331	13.7975	https://www.genecards.org/cgi-bin/carddisp.pl?gene=MIR142
XBP1	X-Box Binding Protein 1	Protein Coding	P17861	49	GC22M028794	13.754	https://www.genecards.org/cgi-bin/carddisp.pl?gene=XBP1
JAK2	Janus Kinase 2	Protein Coding	O60674	57	GC09P004985	13.7255	https://www.genecards.org/cgi-bin/carddisp.pl?gene=JAK2
HSP90AA1	Heat Shock Protein 90 Alpha Family Class A Member 1	Protein Coding	P07900	55	GC14M102080	13.7247	https://www.genecards.org/cgi-bin/carddisp.pl?gene=HSP90AA1
PDGFRB	Platelet Derived Growth Factor Receptor Beta	Protein Coding	P09619	57	GC05M150113	13.7218	https://www.genecards.org/cgi-bin/carddisp.pl?gene=PDGFRB
MIR140	MicroRNA 140	RNA Gene		25	GC16P069934	13.7119	https://www.genecards.org/cgi-bin/carddisp.pl?gene=MIR140
PDGFRA	Platelet Derived Growth Factor Receptor Alpha	Protein Coding	P16234	57	GC04P054229	13.7086	https://www.genecards.org/cgi-bin/carddisp.pl?gene=PDGFRA
MMP13	Matrix Metallopeptidase 13	Protein Coding	P45452	53	GC11M102942	13.7057	https://www.genecards.org/cgi-bin/carddisp.pl?gene=MMP13
ANXA1	Annexin A1	Protein Coding	P04083	51	GC09P073151	13.6398	https://www.genecards.org/cgi-bin/carddisp.pl?gene=ANXA1
THBS1	Thrombospondin 1	Protein Coding	P07996	49	GC15P039581	13.6066	https://www.genecards.org/cgi-bin/carddisp.pl?gene=THBS1
MMP11	Matrix Metallopeptidase 11	Protein Coding	P24347	47	GC22P023768	13.5746	https://www.genecards.org/cgi-bin/carddisp.pl?gene=MMP11
CYCS	Cytochrome C, Somatic	Protein Coding	P99999	52	GC07M025118	13.559	https://www.genecards.org/cgi-bin/carddisp.pl?gene=CYCS
NR3C1	Nuclear Receptor Subfamily 3 Group C Member 1	Protein Coding	P04150	53	GC05M143277	13.5528	https://www.genecards.org/cgi-bin/carddisp.pl?gene=NR3C1
MFGE8	Milk Fat Globule EGF And Factor V/VIII Domain Containing	Protein Coding	Q08431	46	GC15M088898	13.5496	https://www.genecards.org/cgi-bin/carddisp.pl?gene=MFGE8
TGFB2	Transforming Growth Factor Beta 2	Protein Coding	P61812	54	GC01P218345	13.5443	https://www.genecards.org/cgi-bin/carddisp.pl?gene=TGFB2
LGALS3	Galectin 3	Protein Coding	P17931	48	GC14P055124	13.4737	https://www.genecards.org/cgi-bin/carddisp.pl?gene=LGALS3
BUB1B	BUB1 Mitotic Checkpoint Serine/Threonine Kinase B	Protein Coding	O60566	53	GC15P040161	13.4599	https://www.genecards.org/cgi-bin/carddisp.pl?gene=BUB1B
HLA-G	Major Histocompatibility Complex, Class I, G	Protein Coding	P17693	47	GC06P118842	13.4443	https://www.genecards.org/cgi-bin/carddisp.pl?gene=HLA-G
CYP3A4	Cytochrome P450 Family 3 Subfamily A Member 4	Protein Coding	P08684	52	GC07M099871	13.4344	https://www.genecards.org/cgi-bin/carddisp.pl?gene=CYP3A4
TNFRSF11B	TNF Receptor Superfamily Member 11b	Protein Coding	O00300	51	GC08M118923	13.4328	https://www.genecards.org/cgi-bin/carddisp.pl?gene=TNFRSF11B
CSF1R	Colony Stimulating Factor 1 Receptor	Protein Coding	P07333	55	GC05M150053	13.4318	https://www.genecards.org/cgi-bin/carddisp.pl?gene=CSF1R
SMAD2	SMAD Family Member 2	Protein Coding	Q15796	55	GC18M047809	13.4113	https://www.genecards.org/cgi-bin/carddisp.pl?gene=SMAD2
COL1A1	Collagen Type I Alpha 1 Chain	Protein Coding	P02452	53	GC17M068598	13.4012	https://www.genecards.org/cgi-bin/carddisp.pl?gene=COL1A1
HMOX1	Heme Oxygenase 1	Protein Coding	P09601	55	GC22P035380	13.3797	https://www.genecards.org/cgi-bin/carddisp.pl?gene=HMOX1
TSC2	TSC Complex Subunit 2	Protein Coding	P49815	54	GC16P059813	13.3187	https://www.genecards.org/cgi-bin/carddisp.pl?gene=TSC2
MGMT	O-6-Methylguanine-DNA Methyltransferase	Protein Coding	P16455	53	GC10P129467	13.2155	https://www.genecards.org/cgi-bin/carddisp.pl?gene=MGMT
DNMT1	DNA Methyltransferase 1	Protein Coding	P26358	56	GC19M010133	13.1838	https://www.genecards.org/cgi-bin/carddisp.pl?gene=DNMT1
ENG	Endoglin	Protein Coding	P17813	52	GC09M127815	13.1603	https://www.genecards.org/cgi-bin/carddisp.pl?gene=ENG
NR1H2	Nuclear Receptor Subfamily 1 Group H Member 2	Protein Coding	P55055	50	GC19P050329	13.1579	https://www.genecards.org/cgi-bin/carddisp.pl?gene=NR1H2
CSF1	Colony Stimulating Factor 1	Protein Coding	P09603	48	GC01P109911	13.1478	https://www.genecards.org/cgi-bin/carddisp.pl?gene=CSF1
CTSB	Cathepsin B	Protein Coding	P07858	54	GC08M011842	13.1451	https://www.genecards.org/cgi-bin/carddisp.pl?gene=CTSB
ERCC5	ERCC Excision Repair 5, Endonuclease	Protein Coding	P28715	48	GC13P102845	13.1355	https://www.genecards.org/cgi-bin/carddisp.pl?gene=ERCC5
CCR5	C-C Motif Chemokine Receptor 5	Protein Coding	P51681	50	GC03P054799	13.1333	https://www.genecards.org/cgi-bin/carddisp.pl?gene=CCR5
VEGFD	Vascular Endothelial Growth Factor D	Protein Coding	O43915	44	GC0XM015345	13.1215	https://www.genecards.org/cgi-bin/carddisp.pl?gene=VEGFD
ALB	Albumin	Protein Coding	P02768	52	GC04P073397	13.1102	https://www.genecards.org/cgi-bin/carddisp.pl?gene=ALB
TYMP	Thymidine Phosphorylase	Protein Coding	P19971	51	GC22M050525	13.1033	https://www.genecards.org/cgi-bin/carddisp.pl?gene=TYMP
BAK1	BCL2 Antagonist/Killer 1	Protein Coding	Q16611	48	GC06M033572	13.1002	https://www.genecards.org/cgi-bin/carddisp.pl?gene=BAK1
TLR4	Toll Like Receptor 4	Protein Coding	O00206	54	GC09P117704	13.0359	https://www.genecards.org/cgi-bin/carddisp.pl?gene=TLR4
ALDH1A1	Aldehyde Dehydrogenase 1 Family Member A1	Protein Coding	P00352	51	GC09M072900	13.0147	https://www.genecards.org/cgi-bin/carddisp.pl?gene=ALDH1A1
MAP2K1	Mitogen-Activated Protein Kinase Kinase 1	Protein Coding	Q02750	58	GC15P066386	13.0146	https://www.genecards.org/cgi-bin/carddisp.pl?gene=MAP2K1
TFAP2A	Transcription Factor AP-2 Alpha	Protein Coding	P05549	51	GC06M010393	13.0132	https://www.genecards.org/cgi-bin/carddisp.pl?gene=TFAP2A
PRKCD	Protein Kinase C Delta	Protein Coding	Q05655	55	GC03P053156	12.9886	https://www.genecards.org/cgi-bin/carddisp.pl?gene=PRKCD
RARB	Retinoic Acid Receptor Beta	Protein Coding	P10826	53	GC03P024689	12.9539	https://www.genecards.org/cgi-bin/carddisp.pl?gene=RARB
CEACAM5	CEA Cell Adhesion Molecule 5	Protein Coding	P06731	47	GC19P096057	12.9223	https://www.genecards.org/cgi-bin/carddisp.pl?gene=CEACAM5
IL18	Interleukin 18	Protein Coding	Q14116	47	GC11M112143	12.9108	https://www.genecards.org/cgi-bin/carddisp.pl?gene=IL18
IGF2R	Insulin Like Growth Factor 2 Receptor	Protein Coding	P11717	50	GC06P159969	12.8453	https://www.genecards.org/cgi-bin/carddisp.pl?gene=IGF2R
MIR199A1	MicroRNA 199a-1	RNA Gene		20	GC19M010817	12.8399	https://www.genecards.org/cgi-bin/carddisp.pl?gene=MIR199A1
BSG	Basigin (Ok Blood Group)	Protein Coding	P35613	48	GC19P000571	12.8325	https://www.genecards.org/cgi-bin/carddisp.pl?gene=BSG
SMAD3	SMAD Family Member 3	Protein Coding	P84022	56	GC15P067063	12.8051	https://www.genecards.org/cgi-bin/carddisp.pl?gene=SMAD3
PSEN2	Presenilin 2	Protein Coding	P49810	52	GC01P226870	12.7797	https://www.genecards.org/cgi-bin/carddisp.pl?gene=PSEN2
CTTN	Cortactin	Protein Coding	Q14247	47	GC11P070398	12.746	https://www.genecards.org/cgi-bin/carddisp.pl?gene=CTTN
SIRT1	Sirtuin 1	Protein Coding	Q96EB6	52	GC10P067884	12.7303	https://www.genecards.org/cgi-bin/carddisp.pl?gene=SIRT1
HSPA4	Heat Shock Protein Family A (Hsp70) Member 4	Protein Coding	P34932	46	GC05P133062	12.7255	https://www.genecards.org/cgi-bin/carddisp.pl?gene=HSPA4
FGF1	Fibroblast Growth Factor 1	Protein Coding	P05230	51	GC05M142555	12.7058	https://www.genecards.org/cgi-bin/carddisp.pl?gene=FGF1
LCN2	Lipocalin 2	Protein Coding	P80188	48	GC09P128149	12.7048	https://www.genecards.org/cgi-bin/carddisp.pl?gene=LCN2
MAPK10	Mitogen-Activated Protein Kinase 10	Protein Coding	P53779	52	GC04M085990	12.6344	https://www.genecards.org/cgi-bin/carddisp.pl?gene=MAPK10
LSP1	Lymphocyte Specific Protein 1	Protein Coding	P33241	45	GC11P005770	12.6245	https://www.genecards.org/cgi-bin/carddisp.pl?gene=LSP1
MIR19A	MicroRNA 19a	RNA Gene		21	GC13P091647	12.621	https://www.genecards.org/cgi-bin/carddisp.pl?gene=MIR19A
SOD1	Superoxide Dismutase 1	Protein Coding	P00441	56	GC21P031659	12.6131	https://www.genecards.org/cgi-bin/carddisp.pl?gene=SOD1
ZEB1	Zinc Finger E-Box Binding Homeobox 1	Protein Coding	P37275	52	GC10P031318	12.5821	https://www.genecards.org/cgi-bin/carddisp.pl?gene=ZEB1
RHOC	Ras Homolog Family Member C	Protein Coding	P08134	45	GC01M112701	12.5606	https://www.genecards.org/cgi-bin/carddisp.pl?gene=RHOC
MIR34C	MicroRNA 34c	RNA Gene		22	GC11P112289	12.5524	https://www.genecards.org/cgi-bin/carddisp.pl?gene=MIR34C
FLT4	Fms Related Receptor Tyrosine Kinase 4	Protein Coding	P35916	55	GC05M182380	12.5191	https://www.genecards.org/cgi-bin/carddisp.pl?gene=FLT4
CD36	CD36 Molecule	Protein Coding	P16671	53	GC07P080369	12.5145	https://www.genecards.org/cgi-bin/carddisp.pl?gene=CD36
CHUK	Component Of Inhibitor Of Nuclear Factor Kappa B Kinase Complex	Protein Coding	O15111	53	GC10M100328	12.4523	https://www.genecards.org/cgi-bin/carddisp.pl?gene=CHUK
RECK	Reversion Inducing Cysteine Rich Protein With Kazal Motifs	Protein Coding	O95980	44	GC09P036036	12.4418	https://www.genecards.org/cgi-bin/carddisp.pl?gene=RECK
FGF7	Fibroblast Growth Factor 7	Protein Coding	P21781	47	GC15P049423	12.4203	https://www.genecards.org/cgi-bin/carddisp.pl?gene=FGF7
NTRK1	Neurotrophic Receptor Tyrosine Kinase 1	Protein Coding	P04629	53	GC01P156815	12.4189	https://www.genecards.org/cgi-bin/carddisp.pl?gene=NTRK1
CEBPB	CCAAT Enhancer Binding Protein Beta	Protein Coding	P17676	47	GC20P050190	12.4036	https://www.genecards.org/cgi-bin/carddisp.pl?gene=CEBPB
CFTR	CF Transmembrane Conductance Regulator	Protein Coding	P13569	54	GC07P117287	12.3719	https://www.genecards.org/cgi-bin/carddisp.pl?gene=CFTR
CXCL10	C-X-C Motif Chemokine Ligand 10	Protein Coding	P02778	48	GC04M076021	12.3668	https://www.genecards.org/cgi-bin/carddisp.pl?gene=CXCL10
TNC	Tenascin C	Protein Coding	P24821	53	GC09M115019	12.3629	https://www.genecards.org/cgi-bin/carddisp.pl?gene=TNC
DDR1	Discoidin Domain Receptor Tyrosine Kinase 1	Protein Coding	Q08345	50	GC06P118876	12.3475	https://www.genecards.org/cgi-bin/carddisp.pl?gene=DDR1
ETV6	ETS Variant Transcription Factor 6	Protein Coding	P41212	50	GC12P011649	12.3466	https://www.genecards.org/cgi-bin/carddisp.pl?gene=ETV6
S100A4	S100 Calcium Binding Protein A4	Protein Coding	P26447	48	GC01M153543	12.3329	https://www.genecards.org/cgi-bin/carddisp.pl?gene=S100A4
NOS3	Nitric Oxide Synthase 3	Protein Coding	P29474	53	GC07P154525	12.3199	https://www.genecards.org/cgi-bin/carddisp.pl?gene=NOS3
IGFBP5	Insulin Like Growth Factor Binding Protein 5	Protein Coding	P24593	46	GC02M216672	12.3089	https://www.genecards.org/cgi-bin/carddisp.pl?gene=IGFBP5
TEK	TEK Receptor Tyrosine Kinase	Protein Coding	Q02763	55	GC09P027109	12.29	https://www.genecards.org/cgi-bin/carddisp.pl?gene=TEK
CD24	CD24 Molecule	Protein Coding	P25063	38	GC06M106969	12.2848	https://www.genecards.org/cgi-bin/carddisp.pl?gene=CD24
AMPH	Amphiphysin	Protein Coding	P49418	47	GC07M039395	12.2104	https://www.genecards.org/cgi-bin/carddisp.pl?gene=AMPH
GJB2	Gap Junction Protein Beta 2	Protein Coding	P29033	49	GC13M020187	12.2067	https://www.genecards.org/cgi-bin/carddisp.pl?gene=GJB2
HSPA5	Heat Shock Protein Family A (Hsp70) Member 5	Protein Coding	P11021	52	GC09M125234	12.1994	https://www.genecards.org/cgi-bin/carddisp.pl?gene=HSPA5
SYK	Spleen Associated Tyrosine Kinase	Protein Coding	P43405	53	GC09P096881	12.1989	https://www.genecards.org/cgi-bin/carddisp.pl?gene=SYK
MIR423	MicroRNA 423	RNA Gene		19	GC17P030117	12.1771	https://www.genecards.org/cgi-bin/carddisp.pl?gene=MIR423
IRF1	Interferon Regulatory Factor 1	Protein Coding	P10914	50	GC05M132440	12.1612	https://www.genecards.org/cgi-bin/carddisp.pl?gene=IRF1
PDGFB	Platelet Derived Growth Factor Subunit B	Protein Coding	P01127	54	GC22M073492	12.1542	https://www.genecards.org/cgi-bin/carddisp.pl?gene=PDGFB
NFE2L2	NFE2 Like BZIP Transcription Factor 2	Protein Coding	Q16236	54	GC02M177227	12.1423	https://www.genecards.org/cgi-bin/carddisp.pl?gene=NFE2L2
MIR133B	MicroRNA 133b	RNA Gene		23	GC06P052148	12.1137	https://www.genecards.org/cgi-bin/carddisp.pl?gene=MIR133B
IL2RA	Interleukin 2 Receptor Subunit Alpha	Protein Coding	P01589	54	GC10M006010	12.1035	https://www.genecards.org/cgi-bin/carddisp.pl?gene=IL2RA
CYP1A2	Cytochrome P450 Family 1 Subfamily A Member 2	Protein Coding	P05177	48	GC15P074748	12.0997	https://www.genecards.org/cgi-bin/carddisp.pl?gene=CYP1A2
NTRK3	Neurotrophic Receptor Tyrosine Kinase 3	Protein Coding	Q16288	56	GC15M087859	12.0932	https://www.genecards.org/cgi-bin/carddisp.pl?gene=NTRK3
LASP1	LIM And SH3 Protein 1	Protein Coding	Q14847	46	GC17P038869	12.0852	https://www.genecards.org/cgi-bin/carddisp.pl?gene=LASP1
MIR193A	MicroRNA 193a	RNA Gene		21	GC17P031559	12.0736	https://www.genecards.org/cgi-bin/carddisp.pl?gene=MIR193A
SST	Somatostatin	Protein Coding	P61278	44	GC03M187668	12.0709	https://www.genecards.org/cgi-bin/carddisp.pl?gene=SST
ERCC1	ERCC Excision Repair 1, Endonuclease Non-Catalytic Subunit	Protein Coding	P07992	50	GC19M085690	12.0458	https://www.genecards.org/cgi-bin/carddisp.pl?gene=ERCC1
HSPB1	Heat Shock Protein Family B (Small) Member 1	Protein Coding	P04792	55	GC07P076302	11.9893	https://www.genecards.org/cgi-bin/carddisp.pl?gene=HSPB1
POSTN	Periostin	Protein Coding	Q15063	46	GC13M037562	11.9858	https://www.genecards.org/cgi-bin/carddisp.pl?gene=POSTN
TACC1	Transforming Acidic Coiled-Coil Containing Protein 1	Protein Coding	O75410	44	GC08P038728	11.9692	https://www.genecards.org/cgi-bin/carddisp.pl?gene=TACC1
BMI1	BMI1 Proto-Oncogene, Polycomb Ring Finger	Protein Coding	P35226	46	GC10P022326	11.9653	https://www.genecards.org/cgi-bin/carddisp.pl?gene=BMI1
KRT20	Keratin 20	Protein Coding	P35900	43	GC17M040875	11.9634	https://www.genecards.org/cgi-bin/carddisp.pl?gene=KRT20
TOP1	DNA Topoisomerase I	Protein Coding	P11387	52	GC20P041028	11.9599	https://www.genecards.org/cgi-bin/carddisp.pl?gene=TOP1
CXCL1	C-X-C Motif Chemokine Ligand 1	Protein Coding	P09341	46	GC04P073869	11.9522	https://www.genecards.org/cgi-bin/carddisp.pl?gene=CXCL1
TXN	Thioredoxin	Protein Coding	P10599	49	GC09M110243	11.9203	https://www.genecards.org/cgi-bin/carddisp.pl?gene=TXN
SLC5A5	Solute Carrier Family 5 Member 5	Protein Coding	Q92911	48	GC19P095542	11.8919	https://www.genecards.org/cgi-bin/carddisp.pl?gene=SLC5A5
KITLG	KIT Ligand	Protein Coding	P21583	51	GC12M088492	11.8897	https://www.genecards.org/cgi-bin/carddisp.pl?gene=KITLG
MME	Membrane Metalloendopeptidase	Protein Coding	P08473	53	GC03P155024	11.884	https://www.genecards.org/cgi-bin/carddisp.pl?gene=MME
GPX1	Glutathione Peroxidase 1	Protein Coding	P07203	48	GC03M053139	11.8692	https://www.genecards.org/cgi-bin/carddisp.pl?gene=GPX1
MYB	MYB Proto-Oncogene, Transcription Factor	Protein Coding	P10242	52	GC06P135180	11.858	https://www.genecards.org/cgi-bin/carddisp.pl?gene=MYB
MCL1	MCL1 Apoptosis Regulator, BCL2 Family Member	Protein Coding	Q07820	51	GC01M158584	11.8167	https://www.genecards.org/cgi-bin/carddisp.pl?gene=MCL1
WNT1	Wnt Family Member 1	Protein Coding	P04628	51	GC12P051005	11.799	https://www.genecards.org/cgi-bin/carddisp.pl?gene=WNT1
EZR	Ezrin	Protein Coding	P15311	50	GC06M158765	11.7899	https://www.genecards.org/cgi-bin/carddisp.pl?gene=EZR
CREB1	CAMP Responsive Element Binding Protein 1	Protein Coding	P16220	53	GC02P207529	11.7832	https://www.genecards.org/cgi-bin/carddisp.pl?gene=CREB1
KRT17	Keratin 17	Protein Coding	Q04695	48	GC17M041619	11.7814	https://www.genecards.org/cgi-bin/carddisp.pl?gene=KRT17
CDK12	Cyclin Dependent Kinase 12	Protein Coding	Q9NYV4	50	GC17P039461	11.7784	https://www.genecards.org/cgi-bin/carddisp.pl?gene=CDK12
CCN2	Cellular Communication Network Factor 2	Protein Coding	P29279	50	GC06M131948	11.7701	https://www.genecards.org/cgi-bin/carddisp.pl?gene=CCN2
CD4	CD4 Molecule	Protein Coding	P01730	53	GC12P006786	11.7669	https://www.genecards.org/cgi-bin/carddisp.pl?gene=CD4
PRKACA	Protein Kinase CAMP-Activated Catalytic Subunit Alpha	Protein Coding	P17612	55	GC19M017498	11.766	https://www.genecards.org/cgi-bin/carddisp.pl?gene=PRKACA
PDPN	Podoplanin	Protein Coding	Q86YL7	45	GC01P013583	11.7452	https://www.genecards.org/cgi-bin/carddisp.pl?gene=PDPN
OSM	Oncostatin M	Protein Coding	P13725	47	GC22M030262	11.7298	https://www.genecards.org/cgi-bin/carddisp.pl?gene=OSM
IKBKB	Inhibitor Of Nuclear Factor Kappa B Kinase Subunit Beta	Protein Coding	O14920	57	GC08P042271	11.7216	https://www.genecards.org/cgi-bin/carddisp.pl?gene=IKBKB
IDO1	Indoleamine 2,3-Dioxygenase 1	Protein Coding	P14902	50	GC08P039891	11.7213	https://www.genecards.org/cgi-bin/carddisp.pl?gene=IDO1
CHGA	Chromogranin A	Protein Coding	P10645	47	GC14P092972	11.6954	https://www.genecards.org/cgi-bin/carddisp.pl?gene=CHGA
RUNX2	RUNX Family Transcription Factor 2	Protein Coding	Q13950	50	GC06P119146	11.6934	https://www.genecards.org/cgi-bin/carddisp.pl?gene=RUNX2
ACACA	Acetyl-CoA Carboxylase Alpha	Protein Coding	Q13085	52	GC17M037084	11.6853	https://www.genecards.org/cgi-bin/carddisp.pl?gene=ACACA
ITGB3	Integrin Subunit Beta 3	Protein Coding	P05106	55	GC17P093864	11.6813	https://www.genecards.org/cgi-bin/carddisp.pl?gene=ITGB3
S100A7	S100 Calcium Binding Protein A7	Protein Coding	P31151	43	GC01M153457	11.6784	https://www.genecards.org/cgi-bin/carddisp.pl?gene=S100A7
PECAM1	Platelet And Endothelial Cell Adhesion Molecule 1	Protein Coding	P16284	45	GC17M064319	11.6724	https://www.genecards.org/cgi-bin/carddisp.pl?gene=PECAM1
TRPS1	Transcriptional Repressor GATA Binding 1	Protein Coding	Q9UHF7	48	GC08M115408	11.6471	https://www.genecards.org/cgi-bin/carddisp.pl?gene=TRPS1
GRP	Gastrin Releasing Peptide	Protein Coding	P07492	44	GC18P059220	11.6087	https://www.genecards.org/cgi-bin/carddisp.pl?gene=GRP
LDHA	Lactate Dehydrogenase A	Protein Coding	P00338	54	GC11P018394	11.605	https://www.genecards.org/cgi-bin/carddisp.pl?gene=LDHA
TERC	Telomerase RNA Component	RNA Gene		29	GC03M169765	11.5502	https://www.genecards.org/cgi-bin/carddisp.pl?gene=TERC
MMP7	Matrix Metallopeptidase 7	Protein Coding	P09237	51	GC11M117615	11.5471	https://www.genecards.org/cgi-bin/carddisp.pl?gene=MMP7
ARHGEF2	Rho/Rac Guanine Nucleotide Exchange Factor 2	Protein Coding	Q92974	50	GC01M155946	11.5442	https://www.genecards.org/cgi-bin/carddisp.pl?gene=ARHGEF2
NR1I2	Nuclear Receptor Subfamily 1 Group I Member 2	Protein Coding	O75469	47	GC03P119780	11.5439	https://www.genecards.org/cgi-bin/carddisp.pl?gene=NR1I2
NFKBIA	NFKB Inhibitor Alpha	Protein Coding	P25963	54	GC14M035401	11.5413	https://www.genecards.org/cgi-bin/carddisp.pl?gene=NFKBIA
TNFRSF10A	TNF Receptor Superfamily Member 10a	Protein Coding	O00220	48	GC08M023190	11.5339	https://www.genecards.org/cgi-bin/carddisp.pl?gene=TNFRSF10A
ITGA6	Integrin Subunit Alpha 6	Protein Coding	P23229	53	GC02P172427	11.529	https://www.genecards.org/cgi-bin/carddisp.pl?gene=ITGA6
HMGB1	High Mobility Group Box 1	Protein Coding	P09429	52	GC13M030456	11.5188	https://www.genecards.org/cgi-bin/carddisp.pl?gene=HMGB1
ITGA3	Integrin Subunit Alpha 3	Protein Coding	P26006	52	GC17P050055	11.507	https://www.genecards.org/cgi-bin/carddisp.pl?gene=ITGA3
CTLA4	Cytotoxic T-Lymphocyte Associated Protein 4	Protein Coding	P16410	52	GC02P203854	11.4967	https://www.genecards.org/cgi-bin/carddisp.pl?gene=CTLA4
MDM4	MDM4 Regulator Of P53	Protein Coding	O15151	50	GC01P204516	11.4957	https://www.genecards.org/cgi-bin/carddisp.pl?gene=MDM4
EDN1	Endothelin 1	Protein Coding	P05305	52	GC06P012236	11.4931	https://www.genecards.org/cgi-bin/carddisp.pl?gene=EDN1
FOXO3	Forkhead Box O3	Protein Coding	O43524	51	GC06P108559	11.4899	https://www.genecards.org/cgi-bin/carddisp.pl?gene=FOXO3
TMX2-CTNND1	TMX2-CTNND1 Readthrough (NMD Candidate)	RNA Gene		17	GC11P057712	11.4899	https://www.genecards.org/cgi-bin/carddisp.pl?gene=TMX2-CTNND1
STAT5B	Signal Transducer And Activator Of Transcription 5B	Protein Coding	P51692	53	GC17M042199	11.4812	https://www.genecards.org/cgi-bin/carddisp.pl?gene=STAT5B
EREG	Epiregulin	Protein Coding	O14944	46	GC04P074366	11.4803	https://www.genecards.org/cgi-bin/carddisp.pl?gene=EREG
ETS1	ETS Proto-Oncogene 1, Transcription Factor	Protein Coding	P14921	51	GC11M128458	11.4741	https://www.genecards.org/cgi-bin/carddisp.pl?gene=ETS1
LTF	Lactotransferrin	Protein Coding	P02788	49	GC03M046435	11.4694	https://www.genecards.org/cgi-bin/carddisp.pl?gene=LTF
ADAM17	ADAM Metallopeptidase Domain 17	Protein Coding	P78536	54	GC02M009488	11.4676	https://www.genecards.org/cgi-bin/carddisp.pl?gene=ADAM17
MIR7-3HG	MIR7-3 Host Gene	RNA Gene	Q8N6C7	27	GC19P094936	11.4326	https://www.genecards.org/cgi-bin/carddisp.pl?gene=MIR7-3HG
MIR106A	MicroRNA 106a	RNA Gene		20	GC0XM134419	11.4258	https://www.genecards.org/cgi-bin/carddisp.pl?gene=MIR106A
TFRC	Transferrin Receptor	Protein Coding	P02786	54	GC03M196207	11.4184	https://www.genecards.org/cgi-bin/carddisp.pl?gene=TFRC
PIN1	Peptidylprolyl Cis/Trans Isomerase, NIMA-Interacting 1	Protein Coding	Q13526	51	GC19P009835	11.4064	https://www.genecards.org/cgi-bin/carddisp.pl?gene=PIN1
ENO1	Enolase 1	Protein Coding	P06733	51	GC01M008861	11.4043	https://www.genecards.org/cgi-bin/carddisp.pl?gene=ENO1
SOCS3	Suppressor Of Cytokine Signaling 3	Protein Coding	O14543	47	GC17M078356	11.3992	https://www.genecards.org/cgi-bin/carddisp.pl?gene=SOCS3
MIR29A	MicroRNA 29a	RNA Gene		22	GC07M130876	11.398	https://www.genecards.org/cgi-bin/carddisp.pl?gene=MIR29A
MTDH	Metadherin	Protein Coding	Q86UE4	44	GC08P097644	11.3817	https://www.genecards.org/cgi-bin/carddisp.pl?gene=MTDH
NGF	Nerve Growth Factor	Protein Coding	P01138	54	GC01M115285	11.3722	https://www.genecards.org/cgi-bin/carddisp.pl?gene=NGF
ANXA2	Annexin A2	Protein Coding	P07355	51	GC15M060347	11.3665	https://www.genecards.org/cgi-bin/carddisp.pl?gene=ANXA2
BMP4	Bone Morphogenetic Protein 4	Protein Coding	P12644	53	GC14M053949	11.3589	https://www.genecards.org/cgi-bin/carddisp.pl?gene=BMP4
NAMPT	Nicotinamide Phosphoribosyltransferase	Protein Coding	P43490	51	GC07M106248	11.3239	https://www.genecards.org/cgi-bin/carddisp.pl?gene=NAMPT
FOXM1	Forkhead Box M1	Protein Coding	Q08050	47	GC12M002857	11.3011	https://www.genecards.org/cgi-bin/carddisp.pl?gene=FOXM1
MIR302C	MicroRNA 302c	RNA Gene		21	GC04M112896	11.2928	https://www.genecards.org/cgi-bin/carddisp.pl?gene=MIR302C
IL3	Interleukin 3	Protein Coding	P08700	48	GC05P132060	11.277	https://www.genecards.org/cgi-bin/carddisp.pl?gene=IL3
ELAVL1	ELAV Like RNA Binding Protein 1	Protein Coding	Q15717	45	GC19M007958	11.2711	https://www.genecards.org/cgi-bin/carddisp.pl?gene=ELAVL1
CBL	Cbl Proto-Oncogene	Protein Coding	P22681	54	GC11P119206	11.2525	https://www.genecards.org/cgi-bin/carddisp.pl?gene=CBL
CYP2C19	Cytochrome P450 Family 2 Subfamily C Member 19	Protein Coding	P33261	47	GC10P094762	11.247	https://www.genecards.org/cgi-bin/carddisp.pl?gene=CYP2C19
TNFRSF11A	TNF Receptor Superfamily Member 11a	Protein Coding	Q9Y6Q6	51	GC18P062325	11.2332	https://www.genecards.org/cgi-bin/carddisp.pl?gene=TNFRSF11A
BMP2	Bone Morphogenetic Protein 2	Protein Coding	P12643	50	GC20P006767	11.2255	https://www.genecards.org/cgi-bin/carddisp.pl?gene=BMP2
CYP3A5	Cytochrome P450 Family 3 Subfamily A Member 5	Protein Coding	P20815	48	GC07M099648	11.2211	https://www.genecards.org/cgi-bin/carddisp.pl?gene=CYP3A5
MIR424	MicroRNA 424	RNA Gene		20	GC0XM134743	11.2059	https://www.genecards.org/cgi-bin/carddisp.pl?gene=MIR424
ODC1	Ornithine Decarboxylase 1	Protein Coding	P11926	52	GC02M010432	11.2058	https://www.genecards.org/cgi-bin/carddisp.pl?gene=ODC1
RRAS	RAS Related	Protein Coding	P10301	46	GC19M049635	11.1973	https://www.genecards.org/cgi-bin/carddisp.pl?gene=RRAS
ST14	ST14 Transmembrane Serine Protease Matriptase	Protein Coding	Q9Y5Y6	51	GC11P130159	11.1886	https://www.genecards.org/cgi-bin/carddisp.pl?gene=ST14
H2AC18	H2A Clustered Histone 18	Protein Coding	Q6FI13	33	GC01M158545	11.1764	https://www.genecards.org/cgi-bin/carddisp.pl?gene=H2AC18
JAK1	Janus Kinase 1	Protein Coding	P23458	57	GC01M064833	11.1717	https://www.genecards.org/cgi-bin/carddisp.pl?gene=JAK1
XIAP	X-Linked Inhibitor Of Apoptosis	Protein Coding	P98170	55	GC0XP123859	11.1539	https://www.genecards.org/cgi-bin/carddisp.pl?gene=XIAP
PLAT	Plasminogen Activator, Tissue Type	Protein Coding	P00750	52	GC08M042174	11.1443	https://www.genecards.org/cgi-bin/carddisp.pl?gene=PLAT
MIF	Macrophage Migration Inhibitory Factor	Protein Coding	P14174	51	GC22P023894	11.1144	https://www.genecards.org/cgi-bin/carddisp.pl?gene=MIF
HDAC2	Histone Deacetylase 2	Protein Coding	Q92769	55	GC06M113933	11.0731	https://www.genecards.org/cgi-bin/carddisp.pl?gene=HDAC2
SOX4	SRY-Box Transcription Factor 4	Protein Coding	Q06945	47	GC06P021593	11.0682	https://www.genecards.org/cgi-bin/carddisp.pl?gene=SOX4
SETD2	SET Domain Containing 2, Histone Lysine Methyltransferase	Protein Coding	Q9BYW2	51	GC03M047033	11.0579	https://www.genecards.org/cgi-bin/carddisp.pl?gene=SETD2
LTA	Lymphotoxin Alpha	Protein Coding	P01374	46	GC06P118891	11.0574	https://www.genecards.org/cgi-bin/carddisp.pl?gene=LTA
ITGAV	Integrin Subunit Alpha V	Protein Coding	P06756	51	GC02P186589	11.0345	https://www.genecards.org/cgi-bin/carddisp.pl?gene=ITGAV
BGLAP	Bone Gamma-Carboxyglutamate Protein	Protein Coding	P02818	44	GC01P156242	11.0235	https://www.genecards.org/cgi-bin/carddisp.pl?gene=BGLAP
ABL1	ABL Proto-Oncogene 1, Non-Receptor Tyrosine Kinase	Protein Coding	P00519	56	GC09P130713	11.023	https://www.genecards.org/cgi-bin/carddisp.pl?gene=ABL1
PIK3CB	Phosphatidylinositol-4,5-Bisphosphate 3-Kinase Catalytic Subunit Beta	Protein Coding	P42338	51	GC03M138652	11.017	https://www.genecards.org/cgi-bin/carddisp.pl?gene=PIK3CB
HBEGF	Heparin Binding EGF Like Growth Factor	Protein Coding	Q99075	48	GC05M140332	10.9848	https://www.genecards.org/cgi-bin/carddisp.pl?gene=HBEGF
FGF10	Fibroblast Growth Factor 10	Protein Coding	O15520	51	GC05M044677	10.9824	https://www.genecards.org/cgi-bin/carddisp.pl?gene=FGF10
IL11	Interleukin 11	Protein Coding	P20809	45	GC19M055364	10.9695	https://www.genecards.org/cgi-bin/carddisp.pl?gene=IL11
NOD2	Nucleotide Binding Oligomerization Domain Containing 2	Protein Coding	Q9HC29	51	GC16P050693	10.9277	https://www.genecards.org/cgi-bin/carddisp.pl?gene=NOD2
VTN	Vitronectin	Protein Coding	P04004	47	GC17M067441	10.9124	https://www.genecards.org/cgi-bin/carddisp.pl?gene=VTN
HPSE	Heparanase	Protein Coding	Q9Y251	48	GC04M083292	10.8801	https://www.genecards.org/cgi-bin/carddisp.pl?gene=HPSE
TP73	Tumor Protein P73	Protein Coding	O15350	49	GC01P003652	10.8786	https://www.genecards.org/cgi-bin/carddisp.pl?gene=TP73
LIFR	LIF Receptor Subunit Alpha	Protein Coding	P42702	50	GC05M038475	10.8642	https://www.genecards.org/cgi-bin/carddisp.pl?gene=LIFR
RHOB	Ras Homolog Family Member B	Protein Coding	P62745	48	GC02P020447	10.8611	https://www.genecards.org/cgi-bin/carddisp.pl?gene=RHOB
CST6	Cystatin E/M	Protein Coding	Q15828	45	GC11P081990	10.847	https://www.genecards.org/cgi-bin/carddisp.pl?gene=CST6
NT5E	5'-Nucleotidase Ecto	Protein Coding	P21589	55	GC06P085449	10.8431	https://www.genecards.org/cgi-bin/carddisp.pl?gene=NT5E
BID	BH3 Interacting Domain Death Agonist	Protein Coding	P55957	50	GC22M017734	10.8371	https://www.genecards.org/cgi-bin/carddisp.pl?gene=BID
AGR2	Anterior Gradient 2, Protein Disulphide Isomerase Family Member	Protein Coding	O95994	44	GC07M017302	10.8069	https://www.genecards.org/cgi-bin/carddisp.pl?gene=AGR2
MIR196A1	MicroRNA 196a-1	RNA Gene		22	GC17M048632	10.797	https://www.genecards.org/cgi-bin/carddisp.pl?gene=MIR196A1
EPHA2	EPH Receptor A2	Protein Coding	P29317	56	GC01M016124	10.7779	https://www.genecards.org/cgi-bin/carddisp.pl?gene=EPHA2
GSN	Gelsolin	Protein Coding	P06396	52	GC09P121201	10.7739	https://www.genecards.org/cgi-bin/carddisp.pl?gene=GSN
H2AX	H2A.X Variant Histone	Protein Coding	P16104	47	GC11M120780	10.7285	https://www.genecards.org/cgi-bin/carddisp.pl?gene=H2AX
CCN1	Cellular Communication Network Factor 1	Protein Coding	O00622	44	GC01P085585	10.7199	https://www.genecards.org/cgi-bin/carddisp.pl?gene=CCN1
DKK1	Dickkopf WNT Signaling Pathway Inhibitor 1	Protein Coding	O94907	48	GC10P052314	10.7071	https://www.genecards.org/cgi-bin/carddisp.pl?gene=DKK1
DHFR	Dihydrofolate Reductase	Protein Coding	P00374	52	GC05M080626	10.7052	https://www.genecards.org/cgi-bin/carddisp.pl?gene=DHFR
HDAC9	Histone Deacetylase 9	Protein Coding	Q9UKV0	52	GC07P018086	10.7018	https://www.genecards.org/cgi-bin/carddisp.pl?gene=HDAC9
LOX	Lysyl Oxidase	Protein Coding	P28300	51	GC05M122063	10.7011	https://www.genecards.org/cgi-bin/carddisp.pl?gene=LOX
POU5F1	POU Class 5 Homeobox 1	Protein Coding	Q01860	50	GC06M087159	10.6981	https://www.genecards.org/cgi-bin/carddisp.pl?gene=POU5F1
CFLAR	CASP8 And FADD Like Apoptosis Regulator	Protein Coding	O15519	48	GC02P201413	10.6672	https://www.genecards.org/cgi-bin/carddisp.pl?gene=CFLAR
PTPN1	Protein Tyrosine Phosphatase Non-Receptor Type 1	Protein Coding	P18031	53	GC20P050510	10.6656	https://www.genecards.org/cgi-bin/carddisp.pl?gene=PTPN1
SDC1	Syndecan 1	Protein Coding	P18827	46	GC02M020200	10.6608	https://www.genecards.org/cgi-bin/carddisp.pl?gene=SDC1
KEAP1	Kelch Like ECH Associated Protein 1	Protein Coding	Q14145	52	GC19M010486	10.6597	https://www.genecards.org/cgi-bin/carddisp.pl?gene=KEAP1
LGALS1	Galectin 1	Protein Coding	P09382	47	GC22P037675	10.6572	https://www.genecards.org/cgi-bin/carddisp.pl?gene=LGALS1
CLDN4	Claudin 4	Protein Coding	O14493	45	GC07P073799	10.6478	https://www.genecards.org/cgi-bin/carddisp.pl?gene=CLDN4
ANXA5	Annexin A5	Protein Coding	P08758	50	GC04M121667	10.6385	https://www.genecards.org/cgi-bin/carddisp.pl?gene=ANXA5
JUP	Junction Plakoglobin	Protein Coding	P14923	52	GC17M041754	10.6315	https://www.genecards.org/cgi-bin/carddisp.pl?gene=JUP
HSD17B2	Hydroxysteroid 17-Beta Dehydrogenase 2	Protein Coding	P37059	46	GC16P082068	10.6306	https://www.genecards.org/cgi-bin/carddisp.pl?gene=HSD17B2
GAPDH	Glyceraldehyde-3-Phosphate Dehydrogenase	Protein Coding	P04406	54	GC12P033726	10.6225	https://www.genecards.org/cgi-bin/carddisp.pl?gene=GAPDH
NGFR	Nerve Growth Factor Receptor	Protein Coding	P08138	51	GC17P049495	10.6166	https://www.genecards.org/cgi-bin/carddisp.pl?gene=NGFR
F2RL1	F2R Like Trypsin Receptor 1	Protein Coding	P55085	47	GC05P076818	10.5906	https://www.genecards.org/cgi-bin/carddisp.pl?gene=F2RL1
LYVE1	Lymphatic Vessel Endothelial Hyaluronan Receptor 1	Protein Coding	Q9Y5Y7	46	GC11M011379	10.5796	https://www.genecards.org/cgi-bin/carddisp.pl?gene=LYVE1
TNFRSF10B	TNF Receptor Superfamily Member 10b	Protein Coding	O14763	53	GC08M023020	10.5723	https://www.genecards.org/cgi-bin/carddisp.pl?gene=TNFRSF10B
MST1R	Macrophage Stimulating 1 Receptor	Protein Coding	Q04912	52	GC03M053172	10.5618	https://www.genecards.org/cgi-bin/carddisp.pl?gene=MST1R
PIK3CD	Phosphatidylinositol-4,5-Bisphosphate 3-Kinase Catalytic Subunit Delta	Protein Coding	O00329	56	GC01P009640	10.5493	https://www.genecards.org/cgi-bin/carddisp.pl?gene=PIK3CD
PTK2B	Protein Tyrosine Kinase 2 Beta	Protein Coding	Q14289	53	GC08P027311	10.5394	https://www.genecards.org/cgi-bin/carddisp.pl?gene=PTK2B
ALCAM	Activated Leukocyte Cell Adhesion Molecule	Protein Coding	Q13740	46	GC03P105366	10.5311	https://www.genecards.org/cgi-bin/carddisp.pl?gene=ALCAM
IKBKE	Inhibitor Of Nuclear Factor Kappa B Kinase Subunit Epsilon	Protein Coding	Q14164	48	GC01P206470	10.5205	https://www.genecards.org/cgi-bin/carddisp.pl?gene=IKBKE
MMP8	Matrix Metallopeptidase 8	Protein Coding	P22894	51	GC11M117616	10.5154	https://www.genecards.org/cgi-bin/carddisp.pl?gene=MMP8
F2R	Coagulation Factor II Thrombin Receptor	Protein Coding	P25116	50	GC05P076716	10.5021	https://www.genecards.org/cgi-bin/carddisp.pl?gene=F2R
SERPINB2	Serpin Family B Member 2	Protein Coding	P05120	47	GC18P063871	10.4999	https://www.genecards.org/cgi-bin/carddisp.pl?gene=SERPINB2
CDH5	Cadherin 5	Protein Coding	P33151	50	GC16P066366	10.4835	https://www.genecards.org/cgi-bin/carddisp.pl?gene=CDH5
ALOX5	Arachidonate 5-Lipoxygenase	Protein Coding	P09917	51	GC10P045374	10.4665	https://www.genecards.org/cgi-bin/carddisp.pl?gene=ALOX5
IL6ST	Interleukin 6 Cytokine Family Signal Transducer	Protein Coding	P40189	54	GC05M055935	10.4638	https://www.genecards.org/cgi-bin/carddisp.pl?gene=IL6ST
ITGB4	Integrin Subunit Beta 4	Protein Coding	P16144	53	GC17P075721	10.4459	https://www.genecards.org/cgi-bin/carddisp.pl?gene=ITGB4
STMN1	Stathmin 1	Protein Coding	P16949	48	GC01M025884	10.4263	https://www.genecards.org/cgi-bin/carddisp.pl?gene=STMN1
FSCN1	Fascin Actin-Bundling Protein 1	Protein Coding	Q16658	47	GC07P005592	10.4202	https://www.genecards.org/cgi-bin/carddisp.pl?gene=FSCN1
SPARC	Secreted Protein Acidic And Cysteine Rich	Protein Coding	P09486	52	GC05M151661	10.4133	https://www.genecards.org/cgi-bin/carddisp.pl?gene=SPARC
CD80	CD80 Molecule	Protein Coding	P33681	47	GC03M119524	10.3947	https://www.genecards.org/cgi-bin/carddisp.pl?gene=CD80
CYP24A1	Cytochrome P450 Family 24 Subfamily A Member 1	Protein Coding	Q07973	50	GC20M054153	10.3766	https://www.genecards.org/cgi-bin/carddisp.pl?gene=CYP24A1
RACK1	Receptor For Activated C Kinase 1	Protein Coding	P63244	47	GC05M182417	10.362	https://www.genecards.org/cgi-bin/carddisp.pl?gene=RACK1
ABCC2	ATP Binding Cassette Subfamily C Member 2	Protein Coding	Q92887	52	GC10P099782	10.3453	https://www.genecards.org/cgi-bin/carddisp.pl?gene=ABCC2
CDH11	Cadherin 11	Protein Coding	P55287	50	GC16M064943	10.3349	https://www.genecards.org/cgi-bin/carddisp.pl?gene=CDH11
APOE	Apolipoprotein E	Protein Coding	P02649	53	GC19P096171	10.3094	https://www.genecards.org/cgi-bin/carddisp.pl?gene=APOE
IFNA1	Interferon Alpha 1	Protein Coding	P01562	42	GC09P021678	10.2823	https://www.genecards.org/cgi-bin/carddisp.pl?gene=IFNA1
HP	Haptoglobin	Protein Coding	P00738	49	GC16P074037	10.2812	https://www.genecards.org/cgi-bin/carddisp.pl?gene=HP
PLG	Plasminogen	Protein Coding	P00747	53	GC06P160702	10.2564	https://www.genecards.org/cgi-bin/carddisp.pl?gene=PLG
JAG1	Jagged Canonical Notch Ligand 1	Protein Coding	P78504	54	GC20M010637	10.252	https://www.genecards.org/cgi-bin/carddisp.pl?gene=JAG1
MIR29B1	MicroRNA 29b-1	RNA Gene		22	GC07M130877	10.2404	https://www.genecards.org/cgi-bin/carddisp.pl?gene=MIR29B1
NFKB2	Nuclear Factor Kappa B Subunit 2	Protein Coding	Q00653	55	GC10P102394	10.2388	https://www.genecards.org/cgi-bin/carddisp.pl?gene=NFKB2
BMP7	Bone Morphogenetic Protein 7	Protein Coding	P18075	50	GC20M057168	10.2241	https://www.genecards.org/cgi-bin/carddisp.pl?gene=BMP7
EPO	Erythropoietin	Protein Coding	P01588	46	GC07P100720	10.2109	https://www.genecards.org/cgi-bin/carddisp.pl?gene=EPO
PPARA	Peroxisome Proliferator Activated Receptor Alpha	Protein Coding	Q07869	48	GC22P046150	10.1839	https://www.genecards.org/cgi-bin/carddisp.pl?gene=PPARA
TGM2	Transglutaminase 2	Protein Coding	P21980	51	GC20M038127	10.182	https://www.genecards.org/cgi-bin/carddisp.pl?gene=TGM2
ATF2	Activating Transcription Factor 2	Protein Coding	P15336	51	GC02M175072	10.1818	https://www.genecards.org/cgi-bin/carddisp.pl?gene=ATF2
MIR494	MicroRNA 494	RNA Gene		18	GC14P114469	10.1802	https://www.genecards.org/cgi-bin/carddisp.pl?gene=MIR494
AGTR1	Angiotensin II Receptor Type 1	Protein Coding	P30556	54	GC03P148697	10.1772	https://www.genecards.org/cgi-bin/carddisp.pl?gene=AGTR1
GZMB	Granzyme B	Protein Coding	P10144	51	GC14M024630	10.1758	https://www.genecards.org/cgi-bin/carddisp.pl?gene=GZMB
GHRL	Ghrelin And Obestatin Prepropeptide	Protein Coding	Q9UBU3	45	GC03M010285	10.1664	https://www.genecards.org/cgi-bin/carddisp.pl?gene=GHRL
ENPP2	Ectonucleotide Pyrophosphatase/Phosphodiesterase 2	Protein Coding	Q13822	48	GC08M119556	10.1659	https://www.genecards.org/cgi-bin/carddisp.pl?gene=ENPP2
BDNF	Brain Derived Neurotrophic Factor	Protein Coding	P23560	53	GC11M027654	10.1653	https://www.genecards.org/cgi-bin/carddisp.pl?gene=BDNF
RUNX1	RUNX Family Transcription Factor 1	Protein Coding	Q01196	53	GC21M034787	10.1507	https://www.genecards.org/cgi-bin/carddisp.pl?gene=RUNX1
PXN	Paxillin	Protein Coding	P49023	49	GC12M120210	10.1463	https://www.genecards.org/cgi-bin/carddisp.pl?gene=PXN
PDPK1	3-Phosphoinositide Dependent Protein Kinase 1	Protein Coding	O15530	52	GC16P002537	10.1414	https://www.genecards.org/cgi-bin/carddisp.pl?gene=PDPK1
F3	Coagulation Factor III, Tissue Factor	Protein Coding	P13726	49	GC01M094782	10.1336	https://www.genecards.org/cgi-bin/carddisp.pl?gene=F3
RELB	RELB Proto-Oncogene, NF-KB Subunit	Protein Coding	Q01201	48	GC19P096175	10.1321	https://www.genecards.org/cgi-bin/carddisp.pl?gene=RELB
ERCC6	ERCC Excision Repair 6, Chromatin Remodeling Factor	Protein Coding	Q03468	50	GC10M049454	10.1317	https://www.genecards.org/cgi-bin/carddisp.pl?gene=ERCC6
IBSP	Integrin Binding Sialoprotein	Protein Coding	P21815	42	GC04P087799	10.1309	https://www.genecards.org/cgi-bin/carddisp.pl?gene=IBSP
ATF1	Activating Transcription Factor 1	Protein Coding	P18846	49	GC12P050763	10.1264	https://www.genecards.org/cgi-bin/carddisp.pl?gene=ATF1
MUC16	Mucin 16, Cell Surface Associated	Protein Coding	Q8WXI7	42	GC19M008848	10.1058	https://www.genecards.org/cgi-bin/carddisp.pl?gene=MUC16
FADD	Fas Associated Via Death Domain	Protein Coding	Q13158	50	GC11P070203	10.1003	https://www.genecards.org/cgi-bin/carddisp.pl?gene=FADD
ALDH2	Aldehyde Dehydrogenase 2 Family Member	Protein Coding	P05091	53	GC12P111766	10.0987	https://www.genecards.org/cgi-bin/carddisp.pl?gene=ALDH2
TXNIP	Thioredoxin Interacting Protein	Protein Coding	Q9H3M7	43	GC01M145992	10.0942	https://www.genecards.org/cgi-bin/carddisp.pl?gene=TXNIP
DNMT3A	DNA Methyltransferase 3 Alpha	Protein Coding	Q9Y6K1	55	GC02M025228	10.0908	https://www.genecards.org/cgi-bin/carddisp.pl?gene=DNMT3A
ANGPT2	Angiopoietin 2	Protein Coding	O15123	52	GC08M006499	10.0715	https://www.genecards.org/cgi-bin/carddisp.pl?gene=ANGPT2
CCN6	Cellular Communication Network Factor 6	Protein Coding	O95389	45	GC06P120028	10.0674	https://www.genecards.org/cgi-bin/carddisp.pl?gene=CCN6
CLU	Clusterin	Protein Coding	P10909	51	GC08M027596	10.0652	https://www.genecards.org/cgi-bin/carddisp.pl?gene=CLU
ADRB2	Adrenoceptor Beta 2	Protein Coding	P07550	51	GC05P149798	10.0515	https://www.genecards.org/cgi-bin/carddisp.pl?gene=ADRB2
MYLK	Myosin Light Chain Kinase	Protein Coding	Q15746	55	GC03M123610	10.0186	https://www.genecards.org/cgi-bin/carddisp.pl?gene=MYLK
BACH1	BTB Domain And CNC Homolog 1	Protein Coding	O14867	45	GC21P029194	10.0151	https://www.genecards.org/cgi-bin/carddisp.pl?gene=BACH1
SQSTM1	Sequestosome 1	Protein Coding	Q13501	53	GC05P179806	10.0063	https://www.genecards.org/cgi-bin/carddisp.pl?gene=SQSTM1
CYP2E1	Cytochrome P450 Family 2 Subfamily E Member 1	Protein Coding	P05181	49	GC10P133520	10.0018	https://www.genecards.org/cgi-bin/carddisp.pl?gene=CYP2E1
APOBEC3B	Apolipoprotein B MRNA Editing Enzyme Catalytic Subunit 3B	Protein Coding	Q9UH17	42	GC22P038982	10.0003	https://www.genecards.org/cgi-bin/carddisp.pl?gene=APOBEC3B
FOSL1	FOS Like 1, AP-1 Transcription Factor Subunit	Protein Coding	P15407	48	GC11M116911	9.98498	https://www.genecards.org/cgi-bin/carddisp.pl?gene=FOSL1
MSN	Moesin	Protein Coding	P26038	51	GC0XP065588	9.96349	https://www.genecards.org/cgi-bin/carddisp.pl?gene=MSN
KDM4C	Lysine Demethylase 4C	Protein Coding	Q9H3R0	45	GC09P006720	9.96032	https://www.genecards.org/cgi-bin/carddisp.pl?gene=KDM4C
EGR1	Early Growth Response 1	Protein Coding	P18146	48	GC05P138465	9.90829	https://www.genecards.org/cgi-bin/carddisp.pl?gene=EGR1
TKT	Transketolase	Protein Coding	P29401	49	GC03M053224	9.9041	https://www.genecards.org/cgi-bin/carddisp.pl?gene=TKT
HMGCR	3-Hydroxy-3-Methylglutaryl-CoA Reductase	Protein Coding	P04035	50	GC05P075336	9.89326	https://www.genecards.org/cgi-bin/carddisp.pl?gene=HMGCR
CXCL9	C-X-C Motif Chemokine Ligand 9	Protein Coding	Q07325	43	GC04M076001	9.86487	https://www.genecards.org/cgi-bin/carddisp.pl?gene=CXCL9
EPAS1	Endothelial PAS Domain Protein 1	Protein Coding	Q99814	54	GC02P046293	9.86127	https://www.genecards.org/cgi-bin/carddisp.pl?gene=EPAS1
BAD	BCL2 Associated Agonist Of Cell Death	Protein Coding	Q92934	47	GC11M116809	9.83958	https://www.genecards.org/cgi-bin/carddisp.pl?gene=BAD
TJP1	Tight Junction Protein 1	Protein Coding	Q07157	48	GC15M029699	9.83403	https://www.genecards.org/cgi-bin/carddisp.pl?gene=TJP1
G6PD	Glucose-6-Phosphate Dehydrogenase	Protein Coding	P11413	54	GC0XM154588	9.81115	https://www.genecards.org/cgi-bin/carddisp.pl?gene=G6PD
SHH	Sonic Hedgehog Signaling Molecule	Protein Coding	Q15465	54	GC07M155799	9.80828	https://www.genecards.org/cgi-bin/carddisp.pl?gene=SHH
CDX2	Caudal Type Homeobox 2	Protein Coding	Q99626	45	GC13M027962	9.78567	https://www.genecards.org/cgi-bin/carddisp.pl?gene=CDX2
SEMA3A	Semaphorin 3A	Protein Coding	Q14563	50	GC07M083955	9.77809	https://www.genecards.org/cgi-bin/carddisp.pl?gene=SEMA3A
PRMT1	Protein Arginine Methyltransferase 1	Protein Coding	Q99873	52	GC19P049675	9.77588	https://www.genecards.org/cgi-bin/carddisp.pl?gene=PRMT1
BMPR1B	Bone Morphogenetic Protein Receptor Type 1B	Protein Coding	O00238	52	GC04P094757	9.7511	https://www.genecards.org/cgi-bin/carddisp.pl?gene=BMPR1B
IL13	Interleukin 13	Protein Coding	P35225	47	GC05P132656	9.7155	https://www.genecards.org/cgi-bin/carddisp.pl?gene=IL13
PRDX1	Peroxiredoxin 1	Protein Coding	Q06830	52	GC01M045683	9.71533	https://www.genecards.org/cgi-bin/carddisp.pl?gene=PRDX1
ITGA5	Integrin Subunit Alpha 5	Protein Coding	P08648	52	GC12M055460	9.71198	https://www.genecards.org/cgi-bin/carddisp.pl?gene=ITGA5
MIR381	MicroRNA 381	RNA Gene		19	GC14P114457	9.70606	https://www.genecards.org/cgi-bin/carddisp.pl?gene=MIR381
MYH9	Myosin Heavy Chain 9	Protein Coding	P35579	51	GC22M036281	9.70057	https://www.genecards.org/cgi-bin/carddisp.pl?gene=MYH9
TGIF1	TGFB Induced Factor Homeobox 1	Protein Coding	Q15583	50	GC18P003411	9.69057	https://www.genecards.org/cgi-bin/carddisp.pl?gene=TGIF1
RUNX3	RUNX Family Transcription Factor 3	Protein Coding	Q13761	47	GC01M024899	9.67822	https://www.genecards.org/cgi-bin/carddisp.pl?gene=RUNX3
TGFB3	Transforming Growth Factor Beta 3	Protein Coding	P10600	51	GC14M075958	9.67027	https://www.genecards.org/cgi-bin/carddisp.pl?gene=TGFB3
CD8A	CD8 Subunit Alpha	Protein Coding	P01732	51	GC02M086784	9.66918	https://www.genecards.org/cgi-bin/carddisp.pl?gene=CD8A
PON1	Paraoxonase 1	Protein Coding	P27169	51	GC07M095297	9.6474	https://www.genecards.org/cgi-bin/carddisp.pl?gene=PON1
TRAF4	TNF Receptor Associated Factor 4	Protein Coding	Q9BUZ4	46	GC17P093104	9.62815	https://www.genecards.org/cgi-bin/carddisp.pl?gene=TRAF4
HES1	Hes Family BHLH Transcription Factor 1	Protein Coding	Q14469	48	GC03P194136	9.62764	https://www.genecards.org/cgi-bin/carddisp.pl?gene=HES1
MAPK9	Mitogen-Activated Protein Kinase 9	Protein Coding	P45984	52	GC05M180288	9.61332	https://www.genecards.org/cgi-bin/carddisp.pl?gene=MAPK9
HSP90AB1	Heat Shock Protein 90 Alpha Family Class B Member 1	Protein Coding	P08238	52	GC06P044246	9.57138	https://www.genecards.org/cgi-bin/carddisp.pl?gene=HSP90AB1
PDGFA	Platelet Derived Growth Factor Subunit A	Protein Coding	P04085	47	GC07M000497	9.56876	https://www.genecards.org/cgi-bin/carddisp.pl?gene=PDGFA
CAT	Catalase	Protein Coding	P04040	55	GC11P034460	9.56585	https://www.genecards.org/cgi-bin/carddisp.pl?gene=CAT
DKC1	Dyskerin Pseudouridine Synthase 1	Protein Coding	O60832	50	GC0XP154762	9.54059	https://www.genecards.org/cgi-bin/carddisp.pl?gene=DKC1
S100A6	S100 Calcium Binding Protein A6	Protein Coding	P06703	46	GC01M158715	9.51149	https://www.genecards.org/cgi-bin/carddisp.pl?gene=S100A6
LINC02605	Long Intergenic Non-Protein Coding RNA 2605	RNA Gene		13	GC08P078838	9.4824	https://www.genecards.org/cgi-bin/carddisp.pl?gene=LINC02605
DDX5	DEAD-Box Helicase 5	Protein Coding	P17844	49	GC17M064498	9.47641	https://www.genecards.org/cgi-bin/carddisp.pl?gene=DDX5
TFPI	Tissue Factor Pathway Inhibitor	Protein Coding	P10646	49	GC02M187464	9.4736	https://www.genecards.org/cgi-bin/carddisp.pl?gene=TFPI
EPHX1	Epoxide Hydrolase 1	Protein Coding	P07099	48	GC01P225810	9.46225	https://www.genecards.org/cgi-bin/carddisp.pl?gene=EPHX1
CLDN1	Claudin 1	Protein Coding	O95832	50	GC03M190305	9.44606	https://www.genecards.org/cgi-bin/carddisp.pl?gene=CLDN1
TK1	Thymidine Kinase 1	Protein Coding	P04183	49	GC17M078175	9.43845	https://www.genecards.org/cgi-bin/carddisp.pl?gene=TK1
NTRK2	Neurotrophic Receptor Tyrosine Kinase 2	Protein Coding	Q16620	57	GC09P084668	9.40532	https://www.genecards.org/cgi-bin/carddisp.pl?gene=NTRK2
MIR99A	MicroRNA 99a	RNA Gene		22	GC21P016539	9.40098	https://www.genecards.org/cgi-bin/carddisp.pl?gene=MIR99A
MEFV	MEFV Innate Immunity Regulator, Pyrin	Protein Coding	O15553	47	GC16M014218	9.39173	https://www.genecards.org/cgi-bin/carddisp.pl?gene=MEFV
GHR	Growth Hormone Receptor	Protein Coding	P10912	50	GC05P042429	9.39072	https://www.genecards.org/cgi-bin/carddisp.pl?gene=GHR
ROCK2	Rho Associated Coiled-Coil Containing Protein Kinase 2	Protein Coding	O75116	50	GC02M011409	9.38921	https://www.genecards.org/cgi-bin/carddisp.pl?gene=ROCK2
FOSL2	FOS Like 2, AP-1 Transcription Factor Subunit	Protein Coding	P15408	46	GC02P028392	9.38137	https://www.genecards.org/cgi-bin/carddisp.pl?gene=FOSL2
CARM1	Coactivator Associated Arginine Methyltransferase 1	Protein Coding	Q86X55	51	GC19P010871	9.35414	https://www.genecards.org/cgi-bin/carddisp.pl?gene=CARM1
ENO2	Enolase 2	Protein Coding	P09104	51	GC12P006913	9.34634	https://www.genecards.org/cgi-bin/carddisp.pl?gene=ENO2
ALOX12	Arachidonate 12-Lipoxygenase, 12S Type	Protein Coding	P18054	48	GC17P092317	9.33833	https://www.genecards.org/cgi-bin/carddisp.pl?gene=ALOX12
LGALS3BP	Galectin 3 Binding Protein	Protein Coding	Q08380	45	GC17M078971	9.33743	https://www.genecards.org/cgi-bin/carddisp.pl?gene=LGALS3BP
NKX2-1	NK2 Homeobox 1	Protein Coding	P43699	51	GC14M036516	9.33379	https://www.genecards.org/cgi-bin/carddisp.pl?gene=NKX2-1
EIF2AK3	Eukaryotic Translation Initiation Factor 2 Alpha Kinase 3	Protein Coding	Q9NZJ5	53	GC02M088556	9.28316	https://www.genecards.org/cgi-bin/carddisp.pl?gene=EIF2AK3
SOD2-OT1	SOD2 Overlapping Transcript 1	RNA Gene		13	GC06M159772	9.25697	https://www.genecards.org/cgi-bin/carddisp.pl?gene=SOD2-OT1
MIR135B	MicroRNA 135b	RNA Gene		22	GC01M205448	9.25495	https://www.genecards.org/cgi-bin/carddisp.pl?gene=MIR135B
ELK1	ETS Transcription Factor ELK1	Protein Coding	P19419	48	GC0XM047635	9.25476	https://www.genecards.org/cgi-bin/carddisp.pl?gene=ELK1
NRP2	Neuropilin 2	Protein Coding	O60462	49	GC02P205681	9.25005	https://www.genecards.org/cgi-bin/carddisp.pl?gene=NRP2
UGCG	UDP-Glucose Ceramide Glucosyltransferase	Protein Coding	Q16739	47	GC09P111896	9.1841	https://www.genecards.org/cgi-bin/carddisp.pl?gene=UGCG
RAP1A	RAP1A, Member Of RAS Oncogene Family	Protein Coding	P62834	48	GC01P111542	9.17442	https://www.genecards.org/cgi-bin/carddisp.pl?gene=RAP1A
MAPT	Microtubule Associated Protein Tau	Protein Coding	P10636	53	GC17P045894	9.1728	https://www.genecards.org/cgi-bin/carddisp.pl?gene=MAPT
RXRA	Retinoid X Receptor Alpha	Protein Coding	P19793	52	GC09P134317	9.16778	https://www.genecards.org/cgi-bin/carddisp.pl?gene=RXRA
SELE	Selectin E	Protein Coding	P16581	47	GC01M169722	9.16341	https://www.genecards.org/cgi-bin/carddisp.pl?gene=SELE
IGF2BP3	Insulin Like Growth Factor 2 MRNA Binding Protein 3	Protein Coding	O00425	45	GC07M023517	9.14471	https://www.genecards.org/cgi-bin/carddisp.pl?gene=IGF2BP3
HSF1	Heat Shock Transcription Factor 1	Protein Coding	Q00613	51	GC08P144291	9.11025	https://www.genecards.org/cgi-bin/carddisp.pl?gene=HSF1
IGFBP7	Insulin Like Growth Factor Binding Protein 7	Protein Coding	Q16270	50	GC04M057030	9.10896	https://www.genecards.org/cgi-bin/carddisp.pl?gene=IGFBP7
S100A8	S100 Calcium Binding Protein A8	Protein Coding	P05109	46	GC01M158702	9.06724	https://www.genecards.org/cgi-bin/carddisp.pl?gene=S100A8
NUMA1	Nuclear Mitotic Apparatus Protein 1	Protein Coding	Q14980	47	GC11M072002	9.05472	https://www.genecards.org/cgi-bin/carddisp.pl?gene=NUMA1
SLC19A1	Solute Carrier Family 19 Member 1	Protein Coding	P41440	50	GC21M045493	9.05283	https://www.genecards.org/cgi-bin/carddisp.pl?gene=SLC19A1
ICOSLG	Inducible T Cell Costimulator Ligand	Protein Coding	O75144	45	GC21M044227	9.04902	https://www.genecards.org/cgi-bin/carddisp.pl?gene=ICOSLG
MIR361	MicroRNA 361	RNA Gene		17	GC0XM085903	9.04788	https://www.genecards.org/cgi-bin/carddisp.pl?gene=MIR361
SLC9A1	Solute Carrier Family 9 Member A1	Protein Coding	P19634	53	GC01M030165	9.02879	https://www.genecards.org/cgi-bin/carddisp.pl?gene=SLC9A1
LPAR1	Lysophosphatidic Acid Receptor 1	Protein Coding	Q92633	50	GC09M110873	8.99756	https://www.genecards.org/cgi-bin/carddisp.pl?gene=LPAR1
HK2	Hexokinase 2	Protein Coding	P52789	50	GC02P074833	8.95897	https://www.genecards.org/cgi-bin/carddisp.pl?gene=HK2
SHMT1	Serine Hydroxymethyltransferase 1	Protein Coding	P34896	48	GC17M067171	8.93347	https://www.genecards.org/cgi-bin/carddisp.pl?gene=SHMT1
MAP2K3	Mitogen-Activated Protein Kinase Kinase 3	Protein Coding	P46734	52	GC17P092990	8.9262	https://www.genecards.org/cgi-bin/carddisp.pl?gene=MAP2K3
TPD52L2	TPD52 Like 2	Protein Coding	O43399	42	GC20P063865	8.90203	https://www.genecards.org/cgi-bin/carddisp.pl?gene=TPD52L2
NUMB	NUMB Endocytic Adaptor Protein	Protein Coding	P49757	49	GC14M073275	8.87364	https://www.genecards.org/cgi-bin/carddisp.pl?gene=NUMB
CD151	CD151 Molecule (Raph Blood Group)	Protein Coding	P48509	47	GC11P005728	8.8526	https://www.genecards.org/cgi-bin/carddisp.pl?gene=CD151
MIR486-1	MicroRNA 486-1	RNA Gene		19	GC08M041660	8.84646	https://www.genecards.org/cgi-bin/carddisp.pl?gene=MIR486-1
NR3C2	Nuclear Receptor Subfamily 3 Group C Member 2	Protein Coding	P08235	50	GC04M148078	8.83968	https://www.genecards.org/cgi-bin/carddisp.pl?gene=NR3C2
MIR130A	MicroRNA 130a	RNA Gene		22	GC11P057641	8.83595	https://www.genecards.org/cgi-bin/carddisp.pl?gene=MIR130A
ETS2	ETS Proto-Oncogene 2, Transcription Factor	Protein Coding	P15036	45	GC21P038805	8.81857	https://www.genecards.org/cgi-bin/carddisp.pl?gene=ETS2
TPM1	Tropomyosin 1	Protein Coding	P09493	52	GC15P147347	8.81527	https://www.genecards.org/cgi-bin/carddisp.pl?gene=TPM1
ARF6	ADP Ribosylation Factor 6	Protein Coding	P62330	47	GC14P049938	8.7947	https://www.genecards.org/cgi-bin/carddisp.pl?gene=ARF6
MMP17	Matrix Metallopeptidase 17	Protein Coding	Q9ULZ9	47	GC12P131828	8.78627	https://www.genecards.org/cgi-bin/carddisp.pl?gene=MMP17
MIR224	MicroRNA 224	RNA Gene		17	GC0XM151958	8.72134	https://www.genecards.org/cgi-bin/carddisp.pl?gene=MIR224
BMPR2	Bone Morphogenetic Protein Receptor Type 2	Protein Coding	Q13873	54	GC02P202376	8.705	https://www.genecards.org/cgi-bin/carddisp.pl?gene=BMPR2
OPRM1	Opioid Receptor Mu 1	Protein Coding	P35372	51	GC06P154221	8.70485	https://www.genecards.org/cgi-bin/carddisp.pl?gene=OPRM1
BDNF-AS	BDNF Antisense RNA	RNA Gene		22	GC11P027466	8.56686	https://www.genecards.org/cgi-bin/carddisp.pl?gene=BDNF-AS
TRADD	TNFRSF1A Associated Via Death Domain	Protein Coding	Q15628	47	GC16M067154	8.54814	https://www.genecards.org/cgi-bin/carddisp.pl?gene=TRADD
TAC1	Tachykinin Precursor 1	Protein Coding	P20366	44	GC07P097734	8.49719	https://www.genecards.org/cgi-bin/carddisp.pl?gene=TAC1
POT1	Protection Of Telomeres 1	Protein Coding	Q9NUX5	46	GC07M124822	8.4663	https://www.genecards.org/cgi-bin/carddisp.pl?gene=POT1
PRSS1	Serine Protease 1	Protein Coding	P07477	48	GC07P154297	8.34208	https://www.genecards.org/cgi-bin/carddisp.pl?gene=PRSS1
EFNA1	Ephrin A1	Protein Coding	P20827	47	GC01P155127	8.33532	https://www.genecards.org/cgi-bin/carddisp.pl?gene=EFNA1
ACTC1	Actin Alpha Cardiac Muscle 1	Protein Coding	P68032	48	GC15M034790	8.30087	https://www.genecards.org/cgi-bin/carddisp.pl?gene=ACTC1
SPRY4	Sprouty RTK Signaling Antagonist 4	Protein Coding	Q9C004	47	GC05M142310	8.24678	https://www.genecards.org/cgi-bin/carddisp.pl?gene=SPRY4
MIR452	MicroRNA 452	RNA Gene		17	GC0XM151959	8.17088	https://www.genecards.org/cgi-bin/carddisp.pl?gene=MIR452
IL1RN	Interleukin 1 Receptor Antagonist	Protein Coding	P18510	53	GC02P128885	7.94356	https://www.genecards.org/cgi-bin/carddisp.pl?gene=IL1RN
SNORD15A	Small Nucleolar RNA, C/D Box 15A	RNA Gene		17	GC11P075400	7.93798	https://www.genecards.org/cgi-bin/carddisp.pl?gene=SNORD15A
PDCD1	Programmed Cell Death 1	Protein Coding	Q15116	51	GC02M241849	7.89409	https://www.genecards.org/cgi-bin/carddisp.pl?gene=PDCD1
PDE11A	Phosphodiesterase 11A	Protein Coding	Q9HCR9	48	GC02M177624	7.83592	https://www.genecards.org/cgi-bin/carddisp.pl?gene=PDE11A
IKBKG	Inhibitor Of Nuclear Factor Kappa B Kinase Regulatory Subunit Gamma	Protein Coding	Q9Y6K9	52	GC0XP154541	7.8235	https://www.genecards.org/cgi-bin/carddisp.pl?gene=IKBKG
CALCA	Calcitonin Related Polypeptide Alpha	Protein Coding	P06881	47	GC11M014966	7.74629	https://www.genecards.org/cgi-bin/carddisp.pl?gene=CALCA
FAP	Fibroblast Activation Protein Alpha	Protein Coding	Q12884	50	GC02M162170	7.69524	https://www.genecards.org/cgi-bin/carddisp.pl?gene=FAP
SFRP2	Secreted Frizzled Related Protein 2	Protein Coding	Q96HF1	43	GC04M153780	7.58488	https://www.genecards.org/cgi-bin/carddisp.pl?gene=SFRP2
MIRLET7B	MicroRNA Let-7b	RNA Gene		21	GC22P061149	7.56624	https://www.genecards.org/cgi-bin/carddisp.pl?gene=MIRLET7B
HLA-DRB1	Major Histocompatibility Complex, Class II, DR Beta 1	Protein Coding	P01911	50	GC06M087309	7.55044	https://www.genecards.org/cgi-bin/carddisp.pl?gene=HLA-DRB1
MIR324	MicroRNA 324	RNA Gene		21	GC17M007223	7.54583	https://www.genecards.org/cgi-bin/carddisp.pl?gene=MIR324
CXCR3	C-X-C Motif Chemokine Receptor 3	Protein Coding	P49682	47	GC0XM071615	7.46493	https://www.genecards.org/cgi-bin/carddisp.pl?gene=CXCR3
MIR23A	MicroRNA 23a	RNA Gene		22	GC19M017491	7.45797	https://www.genecards.org/cgi-bin/carddisp.pl?gene=MIR23A
SMAD5-AS1	SMAD5 Antisense RNA 1	RNA Gene	Q9Y6J3	22	GC05M136129	7.40285	https://www.genecards.org/cgi-bin/carddisp.pl?gene=SMAD5-AS1
PTPRC	Protein Tyrosine Phosphatase Receptor Type C	Protein Coding	P08575	55	GC01P198607	7.34823	https://www.genecards.org/cgi-bin/carddisp.pl?gene=PTPRC
PTGS1	Prostaglandin-Endoperoxide Synthase 1	Protein Coding	P23219	50	GC09P122370	7.32865	https://www.genecards.org/cgi-bin/carddisp.pl?gene=PTGS1
ARID1A	AT-Rich Interaction Domain 1A	Protein Coding	O14497	48	GC01P026693	7.28603	https://www.genecards.org/cgi-bin/carddisp.pl?gene=ARID1A
ACE	Angiotensin I Converting Enzyme	Protein Coding	P12821	55	GC17P063477	7.27333	https://www.genecards.org/cgi-bin/carddisp.pl?gene=ACE
SPINK1	Serine Peptidase Inhibitor Kazal Type 1	Protein Coding	P00995	46	GC05M147825	7.23468	https://www.genecards.org/cgi-bin/carddisp.pl?gene=SPINK1
S100A9	S100 Calcium Binding Protein A9	Protein Coding	P06702	47	GC01P153357	7.19415	https://www.genecards.org/cgi-bin/carddisp.pl?gene=S100A9
TLR2	Toll Like Receptor 2	Protein Coding	O60603	55	GC04P153684	7.18434	https://www.genecards.org/cgi-bin/carddisp.pl?gene=TLR2
OXT	Oxytocin/Neurophysin I Prepropeptide	Protein Coding	P01178	42	GC20P007194	7.16611	https://www.genecards.org/cgi-bin/carddisp.pl?gene=OXT
MIR132	MicroRNA 132	RNA Gene		22	GC17M002049	7.12514	https://www.genecards.org/cgi-bin/carddisp.pl?gene=MIR132
SERPINA1	Serpin Family A Member 1	Protein Coding	P01009	53	GC14M094376	7.11757	https://www.genecards.org/cgi-bin/carddisp.pl?gene=SERPINA1
PROKR2	Prokineticin Receptor 2	Protein Coding	Q8NFJ6	46	GC20M009379	7.1156	https://www.genecards.org/cgi-bin/carddisp.pl?gene=PROKR2
MIR296	MicroRNA 296	RNA Gene		19	GC20M058817	7.10658	https://www.genecards.org/cgi-bin/carddisp.pl?gene=MIR296
TRC-GCA24-1	TRNA-Cys (GCA) 24-1	RNA Gene		8	GC17M067898	7.10585	https://www.genecards.org/cgi-bin/carddisp.pl?gene=TRC-GCA24-1
MIR148B	MicroRNA 148b	RNA Gene		22	GC12P054337	7.08343	https://www.genecards.org/cgi-bin/carddisp.pl?gene=MIR148B
CTSK	Cathepsin K	Protein Coding	P43235	53	GC01M158614	6.99252	https://www.genecards.org/cgi-bin/carddisp.pl?gene=CTSK
HLA-B	Major Histocompatibility Complex, Class I, B	Protein Coding	P01889	49	GC06M087165	6.96443	https://www.genecards.org/cgi-bin/carddisp.pl?gene=HLA-B
MIR495	MicroRNA 495	RNA Gene		17	GC14P114470	6.95295	https://www.genecards.org/cgi-bin/carddisp.pl?gene=MIR495
CCL11	C-C Motif Chemokine Ligand 11	Protein Coding	P51671	48	GC17P034285	6.93002	https://www.genecards.org/cgi-bin/carddisp.pl?gene=CCL11
EFNB1	Ephrin B1	Protein Coding	P98172	50	GC0XP068828	6.9099	https://www.genecards.org/cgi-bin/carddisp.pl?gene=EFNB1
ITGB2	Integrin Subunit Beta 2	Protein Coding	P05107	54	GC21M044885	6.89721	https://www.genecards.org/cgi-bin/carddisp.pl?gene=ITGB2
MIR144	MicroRNA 144	RNA Gene		19	GC17M067447	6.8772	https://www.genecards.org/cgi-bin/carddisp.pl?gene=MIR144
MIR215	MicroRNA 215	RNA Gene		20	GC01M220117	6.86476	https://www.genecards.org/cgi-bin/carddisp.pl?gene=MIR215
EDNRA	Endothelin Receptor Type A	Protein Coding	P25101	53	GC04P147480	6.85756	https://www.genecards.org/cgi-bin/carddisp.pl?gene=EDNRA
TSHR	Thyroid Stimulating Hormone Receptor	Protein Coding	P16473	51	GC14P080954	6.85627	https://www.genecards.org/cgi-bin/carddisp.pl?gene=TSHR
HLA-DQB1	Major Histocompatibility Complex, Class II, DQ Beta 1	Protein Coding	P01920	46	GC06M087318	6.83694	https://www.genecards.org/cgi-bin/carddisp.pl?gene=HLA-DQB1
TACR3	Tachykinin Receptor 3	Protein Coding	P29371	53	GC04M103586	6.82415	https://www.genecards.org/cgi-bin/carddisp.pl?gene=TACR3
RPL13	Ribosomal Protein L13	Protein Coding	P26373	46	GC16P092490	6.81774	https://www.genecards.org/cgi-bin/carddisp.pl?gene=RPL13
PKM	Pyruvate Kinase M1/2	Protein Coding	P14618	53	GC15M072199	6.79459	https://www.genecards.org/cgi-bin/carddisp.pl?gene=PKM
MIR409	MicroRNA 409	RNA Gene		19	GC14P114460	6.77251	https://www.genecards.org/cgi-bin/carddisp.pl?gene=MIR409
HSPD1	Heat Shock Protein Family D (Hsp60) Member 1	Protein Coding	P10809	52	GC02M197486	6.74605	https://www.genecards.org/cgi-bin/carddisp.pl?gene=HSPD1
HNF1A-AS1	HNF1A Antisense RNA 1	RNA Gene		21	GC12M123092	6.7163	https://www.genecards.org/cgi-bin/carddisp.pl?gene=HNF1A-AS1
MIR100	MicroRNA 100	RNA Gene		22	GC11M122152	6.70607	https://www.genecards.org/cgi-bin/carddisp.pl?gene=MIR100
CXCL14	C-X-C Motif Chemokine Ligand 14	Protein Coding	O95715	40	GC05M135617	6.66751	https://www.genecards.org/cgi-bin/carddisp.pl?gene=CXCL14
TIE1	Tyrosine Kinase With Immunoglobulin Like And EGF Like Domains 1	Protein Coding	P35590	49	GC01P043300	6.65769	https://www.genecards.org/cgi-bin/carddisp.pl?gene=TIE1
DUSP6	Dual Specificity Phosphatase 6	Protein Coding	Q16828	51	GC12M089347	6.65648	https://www.genecards.org/cgi-bin/carddisp.pl?gene=DUSP6
MIRLET7A1	MicroRNA Let-7a-1	RNA Gene		23	GC09P094175	6.6387	https://www.genecards.org/cgi-bin/carddisp.pl?gene=MIRLET7A1
MUC5AC	Mucin 5AC, Oligomeric Mucus/Gel-Forming	Protein Coding	P98088	43	GC11P005752	6.58313	https://www.genecards.org/cgi-bin/carddisp.pl?gene=MUC5AC
MIR379	MicroRNA 379	RNA Gene		18	GC14P114455	6.55042	https://www.genecards.org/cgi-bin/carddisp.pl?gene=MIR379
PROX1	Prospero Homeobox 1	Protein Coding	Q92786	47	GC01P213983	6.54915	https://www.genecards.org/cgi-bin/carddisp.pl?gene=PROX1
POMC	Proopiomelanocortin	Protein Coding	P01189	51	GC02M025160	6.53968	https://www.genecards.org/cgi-bin/carddisp.pl?gene=POMC
MIR483	MicroRNA 483	RNA Gene		21	GC11M009658	6.51074	https://www.genecards.org/cgi-bin/carddisp.pl?gene=MIR483
CCL18	C-C Motif Chemokine Ligand 18	Protein Coding	P55774	40	GC17P036064	6.44628	https://www.genecards.org/cgi-bin/carddisp.pl?gene=CCL18
XK	X-Linked Kx Blood Group Antigen, Kell And VPS13A Binding Protein	Protein Coding	P51811	45	GC0XP037685	6.41628	https://www.genecards.org/cgi-bin/carddisp.pl?gene=XK
MIR92A1	MicroRNA 92a-1	RNA Gene		20	GC13P091644	6.37438	https://www.genecards.org/cgi-bin/carddisp.pl?gene=MIR92A1
ARSH	Arylsulfatase Family Member H	Protein Coding	Q5FYA8	36	GC0XP003006	6.37256	https://www.genecards.org/cgi-bin/carddisp.pl?gene=ARSH
PCAT1	Prostate Cancer Associated Transcript 1	RNA Gene		19	GC08P126553	6.36821	https://www.genecards.org/cgi-bin/carddisp.pl?gene=PCAT1
CD40LG	CD40 Ligand	Protein Coding	P29965	53	GC0XP136649	6.31871	https://www.genecards.org/cgi-bin/carddisp.pl?gene=CD40LG
ELANE	Elastase, Neutrophil Expressed	Protein Coding	P08246	54	GC19P094739	6.29532	https://www.genecards.org/cgi-bin/carddisp.pl?gene=ELANE
LALBA	Lactalbumin Alpha	Protein Coding	P00709	42	GC12M048567	6.29234	https://www.genecards.org/cgi-bin/carddisp.pl?gene=LALBA
MUC2	Mucin 2, Oligomeric Mucus/Gel-Forming	Protein Coding	Q02817	42	GC11P001074	6.28225	https://www.genecards.org/cgi-bin/carddisp.pl?gene=MUC2
MIR376C	MicroRNA 376c	RNA Gene		19	GC14P114453	6.25706	https://www.genecards.org/cgi-bin/carddisp.pl?gene=MIR376C
CCL20	C-C Motif Chemokine Ligand 20	Protein Coding	P78556	46	GC02P227846	6.2518	https://www.genecards.org/cgi-bin/carddisp.pl?gene=CCL20
IL1R1	Interleukin 1 Receptor Type 1	Protein Coding	P14778	50	GC02P102136	6.24827	https://www.genecards.org/cgi-bin/carddisp.pl?gene=IL1R1
CX3CR1	C-X3-C Motif Chemokine Receptor 1	Protein Coding	P49238	46	GC03M039279	6.24589	https://www.genecards.org/cgi-bin/carddisp.pl?gene=CX3CR1
SRD5A1	Steroid 5 Alpha-Reductase 1	Protein Coding	P18405	47	GC05P006633	6.24269	https://www.genecards.org/cgi-bin/carddisp.pl?gene=SRD5A1
IL5	Interleukin 5	Protein Coding	P05113	48	GC05M132541	6.23446	https://www.genecards.org/cgi-bin/carddisp.pl?gene=IL5
CLPTM1L	CLPTM1 Like	Protein Coding	Q96KA5	42	GC05M001317	6.22902	https://www.genecards.org/cgi-bin/carddisp.pl?gene=CLPTM1L
MADCAM1	Mucosal Vascular Addressin Cell Adhesion Molecule 1	Protein Coding	Q13477	44	GC19P094709	6.22472	https://www.genecards.org/cgi-bin/carddisp.pl?gene=MADCAM1
MUC4	Mucin 4, Cell Surface Associated	Protein Coding	Q99102	44	GC03M195746	6.1716	https://www.genecards.org/cgi-bin/carddisp.pl?gene=MUC4
TLR1	Toll Like Receptor 1	Protein Coding	Q15399	51	GC04M038793	6.13976	https://www.genecards.org/cgi-bin/carddisp.pl?gene=TLR1
CCL3	C-C Motif Chemokine Ligand 3	Protein Coding	P10147	44	GC17M036088	6.12505	https://www.genecards.org/cgi-bin/carddisp.pl?gene=CCL3
CDC45	Cell Division Cycle 45	Protein Coding	O75419	49	GC22P019479	6.11967	https://www.genecards.org/cgi-bin/carddisp.pl?gene=CDC45
SNORD44	Small Nucleolar RNA, C/D Box 44	RNA Gene		14	GC01M174844	6.04351	https://www.genecards.org/cgi-bin/carddisp.pl?gene=SNORD44
MIR26B	MicroRNA 26b	RNA Gene		23	GC02P218402	6.03584	https://www.genecards.org/cgi-bin/carddisp.pl?gene=MIR26B
PWAR1	Prader Willi/Angelman Region RNA 1	RNA Gene		16	GC15P025135	6.03097	https://www.genecards.org/cgi-bin/carddisp.pl?gene=PWAR1
MIR10A	MicroRNA 10a	RNA Gene		22	GC17M048579	6.02765	https://www.genecards.org/cgi-bin/carddisp.pl?gene=MIR10A
MUC6	Mucin 6, Oligomeric Mucus/Gel-Forming	Protein Coding	Q6W4X9	44	GC11M001012	6.00841	https://www.genecards.org/cgi-bin/carddisp.pl?gene=MUC6
IL15	Interleukin 15	Protein Coding	P40933	46	GC04P141636	5.97361	https://www.genecards.org/cgi-bin/carddisp.pl?gene=IL15
CALB2	Calbindin 2	Protein Coding	P22676	43	GC16P071358	5.93511	https://www.genecards.org/cgi-bin/carddisp.pl?gene=CALB2
S100B	S100 Calcium Binding Protein B	Protein Coding	P04271	48	GC21M052965	5.92756	https://www.genecards.org/cgi-bin/carddisp.pl?gene=S100B
PGR-AS1	PGR Antisense RNA 1	RNA Gene		11	GC11P101131	5.92726	https://www.genecards.org/cgi-bin/carddisp.pl?gene=PGR-AS1
CXCR2	C-X-C Motif Chemokine Receptor 2	Protein Coding	P25025	54	GC02P218125	5.89654	https://www.genecards.org/cgi-bin/carddisp.pl?gene=CXCR2
SOCS1	Suppressor Of Cytokine Signaling 1	Protein Coding	O15524	49	GC16M014457	5.8938	https://www.genecards.org/cgi-bin/carddisp.pl?gene=SOCS1
CD79A	CD79a Molecule	Protein Coding	P11912	51	GC19P041877	5.88567	https://www.genecards.org/cgi-bin/carddisp.pl?gene=CD79A
GREM1	Gremlin 1, DAN Family BMP Antagonist	Protein Coding	O60565	47	GC15P061017	5.88421	https://www.genecards.org/cgi-bin/carddisp.pl?gene=GREM1
LIF	LIF Interleukin 6 Family Cytokine	Protein Coding	P15018	47	GC22M030240	5.88077	https://www.genecards.org/cgi-bin/carddisp.pl?gene=LIF
TNS1	Tensin 1	Protein Coding	Q9HBL0	45	GC02M217799	5.86889	https://www.genecards.org/cgi-bin/carddisp.pl?gene=TNS1
SNHG29	Small Nucleolar RNA Host Gene 29	RNA Gene		26	GC17P092782	5.85636	https://www.genecards.org/cgi-bin/carddisp.pl?gene=SNHG29
MIR124-1	MicroRNA 124-1	RNA Gene		20	GC08M009903	5.84992	https://www.genecards.org/cgi-bin/carddisp.pl?gene=MIR124-1
VIP	Vasoactive Intestinal Peptide	Protein Coding	P01282	48	GC06P152750	5.83944	https://www.genecards.org/cgi-bin/carddisp.pl?gene=VIP
MIR485	MicroRNA 485	RNA Gene		19	GC14P114464	5.83612	https://www.genecards.org/cgi-bin/carddisp.pl?gene=MIR485
SNORD118	Small Nucleolar RNA, C/D Box 118	RNA Gene		21	GC17M015416	5.83264	https://www.genecards.org/cgi-bin/carddisp.pl?gene=SNORD118
RETN	Resistin	Protein Coding	Q9HD89	46	GC19P007669	5.82724	https://www.genecards.org/cgi-bin/carddisp.pl?gene=RETN
MIR16-1	MicroRNA 16-1	RNA Gene		21	GC13M050048	5.82332	https://www.genecards.org/cgi-bin/carddisp.pl?gene=MIR16-1
IL33	Interleukin 33	Protein Coding	O95760	42	GC09P008651	5.81747	https://www.genecards.org/cgi-bin/carddisp.pl?gene=IL33
MYD88	MYD88 Innate Immune Signal Transduction Adaptor	Protein Coding	Q99836	52	GC03P038233	5.81639	https://www.genecards.org/cgi-bin/carddisp.pl?gene=MYD88
MIR498	MicroRNA 498	RNA Gene		16	GC19P096564	5.80034	https://www.genecards.org/cgi-bin/carddisp.pl?gene=MIR498
SNHG5	Small Nucleolar RNA Host Gene 5	RNA Gene		22	GC06M085650	5.79627	https://www.genecards.org/cgi-bin/carddisp.pl?gene=SNHG5
AGER	Advanced Glycosylation End-Product Specific Receptor	Protein Coding	Q15109	50	GC06M032180	5.78597	https://www.genecards.org/cgi-bin/carddisp.pl?gene=AGER
DCN	Decorin	Protein Coding	P07585	51	GC12M091140	5.75661	https://www.genecards.org/cgi-bin/carddisp.pl?gene=DCN
XDH	Xanthine Dehydrogenase	Protein Coding	P47989	51	GC02M031334	5.73326	https://www.genecards.org/cgi-bin/carddisp.pl?gene=XDH
DPP4	Dipeptidyl Peptidase 4	Protein Coding	P27487	53	GC02M161992	5.73313	https://www.genecards.org/cgi-bin/carddisp.pl?gene=DPP4
IL7	Interleukin 7	Protein Coding	P13232	47	GC08M078689	5.72968	https://www.genecards.org/cgi-bin/carddisp.pl?gene=IL7
MIR34B	MicroRNA 34b	RNA Gene		22	GC11P112285	5.72154	https://www.genecards.org/cgi-bin/carddisp.pl?gene=MIR34B
MIR346	MicroRNA 346	RNA Gene		21	GC10M086264	5.71735	https://www.genecards.org/cgi-bin/carddisp.pl?gene=MIR346
NCAM1	Neural Cell Adhesion Molecule 1	Protein Coding	P13591	52	GC11P112961	5.68552	https://www.genecards.org/cgi-bin/carddisp.pl?gene=NCAM1
VCP	Valosin Containing Protein	Protein Coding	P55072	53	GC09M035056	5.66636	https://www.genecards.org/cgi-bin/carddisp.pl?gene=VCP
ADAMTSL1	ADAMTS Like 1	Protein Coding	Q8N6G6	45	GC09P017906	5.66465	https://www.genecards.org/cgi-bin/carddisp.pl?gene=ADAMTSL1
TLR9	Toll Like Receptor 9	Protein Coding	Q9NR96	48	GC03M053281	5.66207	https://www.genecards.org/cgi-bin/carddisp.pl?gene=TLR9
A2M	Alpha-2-Macroglobulin	Protein Coding	P01023	49	GC12M009067	5.65499	https://www.genecards.org/cgi-bin/carddisp.pl?gene=A2M
SELL	Selectin L	Protein Coding	P14151	46	GC01M169690	5.64034	https://www.genecards.org/cgi-bin/carddisp.pl?gene=SELL
MIR487B	MicroRNA 487b	RNA Gene		19	GC14P114466	5.63358	https://www.genecards.org/cgi-bin/carddisp.pl?gene=MIR487B
ITGA2	Integrin Subunit Alpha 2	Protein Coding	P17301	49	GC05P052989	5.62721	https://www.genecards.org/cgi-bin/carddisp.pl?gene=ITGA2
ATP2C1	ATPase Secretory Pathway Ca2+ Transporting 1	Protein Coding	P98194	48	GC03P130850	5.62446	https://www.genecards.org/cgi-bin/carddisp.pl?gene=ATP2C1
CD59	CD59 Molecule (CD59 Blood Group)	Protein Coding	P13987	50	GC11M033709	5.61112	https://www.genecards.org/cgi-bin/carddisp.pl?gene=CD59
HDC	Histidine Decarboxylase	Protein Coding	P19113	48	GC15M050241	5.60756	https://www.genecards.org/cgi-bin/carddisp.pl?gene=HDC
GATA4	GATA Binding Protein 4	Protein Coding	P43694	52	GC08P011676	5.59574	https://www.genecards.org/cgi-bin/carddisp.pl?gene=GATA4
P4HA2	Prolyl 4-Hydroxylase Subunit Alpha 2	Protein Coding	O15460	49	GC05M132193	5.59229	https://www.genecards.org/cgi-bin/carddisp.pl?gene=P4HA2
SCARNA5	Small Cajal Body-Specific RNA 5	RNA Gene		21	GC02P233275	5.58582	https://www.genecards.org/cgi-bin/carddisp.pl?gene=SCARNA5
MIR24-1	MicroRNA 24-1	RNA Gene		19	GC09P095086	5.57683	https://www.genecards.org/cgi-bin/carddisp.pl?gene=MIR24-1
TG	Thyroglobulin	Protein Coding	P01266	48	GC08P132866	5.55769	https://www.genecards.org/cgi-bin/carddisp.pl?gene=TG
TNFRSF1A	TNF Receptor Superfamily Member 1A	Protein Coding	P19438	53	GC12M006328	5.55112	https://www.genecards.org/cgi-bin/carddisp.pl?gene=TNFRSF1A
IFNA2	Interferon Alpha 2	Protein Coding	P01563	47	GC09M021384	5.54329	https://www.genecards.org/cgi-bin/carddisp.pl?gene=IFNA2
ACP1	Acid Phosphatase 1	Protein Coding	P24666	47	GC02P000619	5.53289	https://www.genecards.org/cgi-bin/carddisp.pl?gene=ACP1
IFNB1	Interferon Beta 1	Protein Coding	P01574	47	GC09M021077	5.5218	https://www.genecards.org/cgi-bin/carddisp.pl?gene=IFNB1
NOBOX	NOBOX Oogenesis Homeobox	Protein Coding	O60393	39	GC07M144397	5.52047	https://www.genecards.org/cgi-bin/carddisp.pl?gene=NOBOX
SELP	Selectin P	Protein Coding	P16109	48	GC01M169558	5.51179	https://www.genecards.org/cgi-bin/carddisp.pl?gene=SELP
ROCR	Regulator Of Chondrogenesis RNA	RNA Gene		15	GC17M072023	5.50926	https://www.genecards.org/cgi-bin/carddisp.pl?gene=ROCR
RAD21	RAD21 Cohesin Complex Component	Protein Coding	O60216	48	GC08M116846	5.50452	https://www.genecards.org/cgi-bin/carddisp.pl?gene=RAD21
CD68	CD68 Molecule	Protein Coding	P34810	43	GC17P007579	5.49907	https://www.genecards.org/cgi-bin/carddisp.pl?gene=CD68
CAMP	Cathelicidin Antimicrobial Peptide	Protein Coding	P49913	43	GC03P054909	5.48922	https://www.genecards.org/cgi-bin/carddisp.pl?gene=CAMP
ABCA3	ATP Binding Cassette Subfamily A Member 3	Protein Coding	Q99758	51	GC16M002275	5.48749	https://www.genecards.org/cgi-bin/carddisp.pl?gene=ABCA3
VHL	Von Hippel-Lindau Tumor Suppressor	Protein Coding	P40337	51	GC03P019286	5.47069	https://www.genecards.org/cgi-bin/carddisp.pl?gene=VHL
PTPN22	Protein Tyrosine Phosphatase Non-Receptor Type 22	Protein Coding	Q9Y2R2	50	GC01M113813	5.47027	https://www.genecards.org/cgi-bin/carddisp.pl?gene=PTPN22
MIR382	MicroRNA 382	RNA Gene		17	GC14P114459	5.46466	https://www.genecards.org/cgi-bin/carddisp.pl?gene=MIR382
TINF2	TERF1 Interacting Nuclear Factor 2	Protein Coding	Q9BSI4	45	GC14M026223	5.43715	https://www.genecards.org/cgi-bin/carddisp.pl?gene=TINF2
ITGA4	Integrin Subunit Alpha 4	Protein Coding	P13612	52	GC02P181456	5.42798	https://www.genecards.org/cgi-bin/carddisp.pl?gene=ITGA4
BIRC3	Baculoviral IAP Repeat Containing 3	Protein Coding	Q13489	50	GC11P102317	5.42437	https://www.genecards.org/cgi-bin/carddisp.pl?gene=BIRC3
RN7SL1	RNA Component Of Signal Recognition Particle 7SL1	RNA Gene		20	GC14P049546	5.42065	https://www.genecards.org/cgi-bin/carddisp.pl?gene=RN7SL1
MIR155HG	MIR155 Host Gene	RNA Gene		23	GC21P025618	5.4132	https://www.genecards.org/cgi-bin/carddisp.pl?gene=MIR155HG
CCL4	C-C Motif Chemokine Ligand 4	Protein Coding	P13236	44	GC17P036103	5.40157	https://www.genecards.org/cgi-bin/carddisp.pl?gene=CCL4
CCR4	C-C Motif Chemokine Receptor 4	Protein Coding	P51679	48	GC03P032951	5.39541	https://www.genecards.org/cgi-bin/carddisp.pl?gene=CCR4
DEFB1	Defensin Beta 1	Protein Coding	P60022	42	GC08M006870	5.37715	https://www.genecards.org/cgi-bin/carddisp.pl?gene=DEFB1
TRAF6	TNF Receptor Associated Factor 6	Protein Coding	Q9Y4K3	50	GC11M036467	5.37346	https://www.genecards.org/cgi-bin/carddisp.pl?gene=TRAF6
MIRLET7G	MicroRNA Let-7g	RNA Gene		20	GC03M052268	5.37321	https://www.genecards.org/cgi-bin/carddisp.pl?gene=MIRLET7G
SLPI	Secretory Leukocyte Peptidase Inhibitor	Protein Coding	P03973	44	GC20M045252	5.36531	https://www.genecards.org/cgi-bin/carddisp.pl?gene=SLPI
MIR375	MicroRNA 375	RNA Gene		21	GC02M219001	5.36368	https://www.genecards.org/cgi-bin/carddisp.pl?gene=MIR375
RAD54B	RAD54 Homolog B	Protein Coding	Q9Y620	45	GC08M094371	5.36359	https://www.genecards.org/cgi-bin/carddisp.pl?gene=RAD54B
NLRP3	NLR Family Pyrin Domain Containing 3	Protein Coding	Q96P20	52	GC01P247416	5.35203	https://www.genecards.org/cgi-bin/carddisp.pl?gene=NLRP3
LOC110806263	TERT 5' Regulatory Region	Functional Element		4	GC05P001294	5.31629	https://www.genecards.org/cgi-bin/carddisp.pl?gene=LOC110806263
MIR299	MicroRNA 299	RNA Gene		18	GC14P114442	5.2984	https://www.genecards.org/cgi-bin/carddisp.pl?gene=MIR299
VTCN1	V-Set Domain Containing T Cell Activation Inhibitor 1	Protein Coding	Q7Z7D3	45	GC01M117143	5.27744	https://www.genecards.org/cgi-bin/carddisp.pl?gene=VTCN1
CXCR1	C-X-C Motif Chemokine Receptor 1	Protein Coding	P25024	47	GC02M218162	5.26877	https://www.genecards.org/cgi-bin/carddisp.pl?gene=CXCR1
MB	Myoglobin	Protein Coding	P02144	48	GC22M035606	5.25908	https://www.genecards.org/cgi-bin/carddisp.pl?gene=MB
CHI3L1	Chitinase 3 Like 1	Protein Coding	P36222	48	GC01M203148	5.24303	https://www.genecards.org/cgi-bin/carddisp.pl?gene=CHI3L1
CD40	CD40 Molecule	Protein Coding	P25942	54	GC20P046118	5.23536	https://www.genecards.org/cgi-bin/carddisp.pl?gene=CD40
VCAN	Versican	Protein Coding	P13611	51	GC05P083471	5.22166	https://www.genecards.org/cgi-bin/carddisp.pl?gene=VCAN
CD14	CD14 Molecule	Protein Coding	P08571	50	GC05M140631	5.19058	https://www.genecards.org/cgi-bin/carddisp.pl?gene=CD14
MIR519D	MicroRNA 519d	RNA Gene		19	GC19P053713	5.18864	https://www.genecards.org/cgi-bin/carddisp.pl?gene=MIR519D
LINC-PINT	Long Intergenic Non-Protein Coding RNA, P53 Induced Transcript	RNA Gene	A0A455ZAR2	21	GC07M130795	5.18619	https://www.genecards.org/cgi-bin/carddisp.pl?gene=LINC-PINT
MUC5B	Mucin 5B, Oligomeric Mucus/Gel-Forming	Protein Coding	Q9HC84	46	GC11P005754	5.17779	https://www.genecards.org/cgi-bin/carddisp.pl?gene=MUC5B
IRF5	Interferon Regulatory Factor 5	Protein Coding	Q13568	50	GC07P128937	5.15968	https://www.genecards.org/cgi-bin/carddisp.pl?gene=IRF5
ACP5	Acid Phosphatase 5, Tartrate Resistant	Protein Coding	P13686	50	GC19M011574	5.15894	https://www.genecards.org/cgi-bin/carddisp.pl?gene=ACP5
KDM6A	Lysine Demethylase 6A	Protein Coding	O15550	51	GC0XP044873	5.15648	https://www.genecards.org/cgi-bin/carddisp.pl?gene=KDM6A
DAPK1	Death Associated Protein Kinase 1	Protein Coding	P53355	52	GC09P087497	5.14038	https://www.genecards.org/cgi-bin/carddisp.pl?gene=DAPK1
IL12RB1	Interleukin 12 Receptor Subunit Beta 1	Protein Coding	P42701	48	GC19M018058	5.12602	https://www.genecards.org/cgi-bin/carddisp.pl?gene=IL12RB1
CSN1S1	Casein Alpha S1	Protein Coding	P47710	40	GC04P069974	5.10958	https://www.genecards.org/cgi-bin/carddisp.pl?gene=CSN1S1
TINCR	TINCR Ubiquitin Domain Containing	Protein Coding	A0A2R8Y7D0	27	GC19M005558	5.10026	https://www.genecards.org/cgi-bin/carddisp.pl?gene=TINCR
HLA-C	Major Histocompatibility Complex, Class I, C	Protein Coding	P10321	47	GC06M087164	5.05621	https://www.genecards.org/cgi-bin/carddisp.pl?gene=HLA-C
AMHR2	Anti-Mullerian Hormone Receptor Type 2	Protein Coding	Q16671	51	GC12P053423	5.05001	https://www.genecards.org/cgi-bin/carddisp.pl?gene=AMHR2
AMH	Anti-Mullerian Hormone	Protein Coding	P03971	48	GC19P094826	5.03771	https://www.genecards.org/cgi-bin/carddisp.pl?gene=AMH
MIR501	MicroRNA 501	RNA Gene		17	GC0XP056082	5.0334	https://www.genecards.org/cgi-bin/carddisp.pl?gene=MIR501
RNU6-1	RNA, U6 Small Nuclear 1	RNA Gene		19	GC15M067839	5.00575	https://www.genecards.org/cgi-bin/carddisp.pl?gene=RNU6-1
MAGEA1	MAGE Family Member A1	Protein Coding	P43355	39	GC0XP153179	5.00544	https://www.genecards.org/cgi-bin/carddisp.pl?gene=MAGEA1
PIK3C2A	Phosphatidylinositol-4-Phosphate 3-Kinase Catalytic Subunit Type 2 Alpha	Protein Coding	O00443	50	GC11M017858	5.00039	https://www.genecards.org/cgi-bin/carddisp.pl?gene=PIK3C2A
HCCAT5	Hepatocellular Carcinoma Associated Transcript 5	RNA Gene		18	GC16P073092	4.99834	https://www.genecards.org/cgi-bin/carddisp.pl?gene=HCCAT5
MIR192	MicroRNA 192	RNA Gene		22	GC11M064891	4.99685	https://www.genecards.org/cgi-bin/carddisp.pl?gene=MIR192
MIR331	MicroRNA 331	RNA Gene		21	GC12P095308	4.99556	https://www.genecards.org/cgi-bin/carddisp.pl?gene=MIR331
MIR199A2	MicroRNA 199a-2	RNA Gene		22	GC01M172235	4.97282	https://www.genecards.org/cgi-bin/carddisp.pl?gene=MIR199A2
MIR134	MicroRNA 134	RNA Gene		20	GC14P114439	4.96971	https://www.genecards.org/cgi-bin/carddisp.pl?gene=MIR134
SLC22A4	Solute Carrier Family 22 Member 4	Protein Coding	Q9H015	47	GC05P132294	4.95364	https://www.genecards.org/cgi-bin/carddisp.pl?gene=SLC22A4
KRT10	Keratin 10	Protein Coding	P13645	47	GC17M040818	4.94663	https://www.genecards.org/cgi-bin/carddisp.pl?gene=KRT10
IL6R	Interleukin 6 Receptor	Protein Coding	P08887	54	GC01P154405	4.93696	https://www.genecards.org/cgi-bin/carddisp.pl?gene=IL6R
TACR1	Tachykinin Receptor 1	Protein Coding	P25103	47	GC02M075480	4.92464	https://www.genecards.org/cgi-bin/carddisp.pl?gene=TACR1
KSR1	Kinase Suppressor Of Ras 1	Protein Coding	Q8IVT5	45	GC17P027456	4.92236	https://www.genecards.org/cgi-bin/carddisp.pl?gene=KSR1
CCR3	C-C Motif Chemokine Receptor 3	Protein Coding	P51677	48	GC03P054794	4.92143	https://www.genecards.org/cgi-bin/carddisp.pl?gene=CCR3
TLR3	Toll Like Receptor 3	Protein Coding	O15455	54	GC04P186059	4.91985	https://www.genecards.org/cgi-bin/carddisp.pl?gene=TLR3
CIITA	Class II Major Histocompatibility Complex Transactivator	Protein Coding	P33076	47	GC16P060032	4.91872	https://www.genecards.org/cgi-bin/carddisp.pl?gene=CIITA
ITGAL	Integrin Subunit Alpha L	Protein Coding	P20701	50	GC16P030472	4.91669	https://www.genecards.org/cgi-bin/carddisp.pl?gene=ITGAL
MIR362	MicroRNA 362	RNA Gene		15	GC0XP056081	4.90697	https://www.genecards.org/cgi-bin/carddisp.pl?gene=MIR362
NCF4	Neutrophil Cytosolic Factor 4	Protein Coding	Q15080	51	GC22P036860	4.89825	https://www.genecards.org/cgi-bin/carddisp.pl?gene=NCF4
NCF2	Neutrophil Cytosolic Factor 2	Protein Coding	P19878	51	GC01M185259	4.88701	https://www.genecards.org/cgi-bin/carddisp.pl?gene=NCF2
MIR154	MicroRNA 154	RNA Gene		20	GC14P114440	4.88142	https://www.genecards.org/cgi-bin/carddisp.pl?gene=MIR154
CCR2	C-C Motif Chemokine Receptor 2	Protein Coding	P41597	48	GC03P054798	4.86911	https://www.genecards.org/cgi-bin/carddisp.pl?gene=CCR2
DEFB4A	Defensin Beta 4A	Protein Coding	O15263	39	GC08P008591	4.86362	https://www.genecards.org/cgi-bin/carddisp.pl?gene=DEFB4A
MIR212	MicroRNA 212	RNA Gene		21	GC17M002050	4.84918	https://www.genecards.org/cgi-bin/carddisp.pl?gene=MIR212
FLNA	Filamin A	Protein Coding	P21333	52	GC0XM154348	4.84842	https://www.genecards.org/cgi-bin/carddisp.pl?gene=FLNA
TYR	Tyrosinase	Protein Coding	P14679	52	GC11P089177	4.84094	https://www.genecards.org/cgi-bin/carddisp.pl?gene=TYR
CCL22	C-C Motif Chemokine Ligand 22	Protein Coding	O00626	41	GC16P061496	4.81826	https://www.genecards.org/cgi-bin/carddisp.pl?gene=CCL22
MIR125B2	MicroRNA 125b-2	RNA Gene		22	GC21P016590	4.81116	https://www.genecards.org/cgi-bin/carddisp.pl?gene=MIR125B2
DMBT1	Deleted In Malignant Brain Tumors 1	Protein Coding	Q9UGM3	44	GC10P122560	4.80833	https://www.genecards.org/cgi-bin/carddisp.pl?gene=DMBT1
TNFSF15	TNF Superfamily Member 15	Protein Coding	O95150	48	GC09M114784	4.79625	https://www.genecards.org/cgi-bin/carddisp.pl?gene=TNFSF15
DSP	Desmoplakin	Protein Coding	P15924	54	GC06P007541	4.78175	https://www.genecards.org/cgi-bin/carddisp.pl?gene=DSP
IL22	Interleukin 22	Protein Coding	Q9GZX6	46	GC12M068248	4.78121	https://www.genecards.org/cgi-bin/carddisp.pl?gene=IL22
KRT15	Keratin 15	Protein Coding	P19012	41	GC17M041513	4.77967	https://www.genecards.org/cgi-bin/carddisp.pl?gene=KRT15
MTUS1	Microtubule Associated Scaffold Protein 1	Protein Coding	Q9ULD2	39	GC08M017643	4.7681	https://www.genecards.org/cgi-bin/carddisp.pl?gene=MTUS1
ARHGAP35	Rho GTPase Activating Protein 35	Protein Coding	Q9NRY4	44	GC19P046860	4.75833	https://www.genecards.org/cgi-bin/carddisp.pl?gene=ARHGAP35
HNMT	Histamine N-Methyltransferase	Protein Coding	P50135	48	GC02P137964	4.75577	https://www.genecards.org/cgi-bin/carddisp.pl?gene=HNMT
CCR1	C-C Motif Chemokine Receptor 1	Protein Coding	P32246	47	GC03M046218	4.75364	https://www.genecards.org/cgi-bin/carddisp.pl?gene=CCR1
COL2A1	Collagen Type II Alpha 1 Chain	Protein Coding	P02458	53	GC12M047972	4.74452	https://www.genecards.org/cgi-bin/carddisp.pl?gene=COL2A1
APOA1	Apolipoprotein A1	Protein Coding	P02647	54	GC11M116835	4.72765	https://www.genecards.org/cgi-bin/carddisp.pl?gene=APOA1
AFP	Alpha Fetoprotein	Protein Coding	P02771	51	GC04P073431	4.72555	https://www.genecards.org/cgi-bin/carddisp.pl?gene=AFP
MIR326	MicroRNA 326	RNA Gene		22	GC11M075335	4.7211	https://www.genecards.org/cgi-bin/carddisp.pl?gene=MIR326
ANGPT1	Angiopoietin 1	Protein Coding	Q15389	50	GC08M107246	4.71636	https://www.genecards.org/cgi-bin/carddisp.pl?gene=ANGPT1
TRB	T Cell Receptor Beta Locus	Protein Coding	P0DSE2	23	GC07P155565	4.71461	https://www.genecards.org/cgi-bin/carddisp.pl?gene=TRB
FMNL2	Formin Like 2	Protein Coding	Q96PY5	42	GC02P152335	4.71392	https://www.genecards.org/cgi-bin/carddisp.pl?gene=FMNL2
COX5A	Cytochrome C Oxidase Subunit 5A	Protein Coding	P20674	47	GC15M074919	4.70519	https://www.genecards.org/cgi-bin/carddisp.pl?gene=COX5A
LOC126862264	CDK7 Strongly-Dependent Group 2 Enhancer GRCh37_chr16:3293322-3294521	Functional Element		3	GC16P062518	4.68298	https://www.genecards.org/cgi-bin/carddisp.pl?gene=LOC126862264
GPC3	Glypican 3	Protein Coding	P51654	50	GC0XM133535	4.66942	https://www.genecards.org/cgi-bin/carddisp.pl?gene=GPC3
EXT2	Exostosin Glycosyltransferase 2	Protein Coding	Q93063	48	GC11P044095	4.66314	https://www.genecards.org/cgi-bin/carddisp.pl?gene=EXT2
ITGAM	Integrin Subunit Alpha M	Protein Coding	P11215	51	GC16P060874	4.6556	https://www.genecards.org/cgi-bin/carddisp.pl?gene=ITGAM
TRA-TGC7-1	TRNA-Ala (Anticodon TGC) 7-1	RNA Gene		10	GC06M087020	4.65544	https://www.genecards.org/cgi-bin/carddisp.pl?gene=TRA-TGC7-1
SEPTIN9	Septin 9	Protein Coding	Q9UHD8	45	GC17P094545	4.64789	https://www.genecards.org/cgi-bin/carddisp.pl?gene=SEPTIN9
CYBB	Cytochrome B-245 Beta Chain	Protein Coding	P04839	52	GC0XP037780	4.64375	https://www.genecards.org/cgi-bin/carddisp.pl?gene=CYBB
CASP1	Caspase 1	Protein Coding	P29466	52	GC11M105025	4.6359	https://www.genecards.org/cgi-bin/carddisp.pl?gene=CASP1
OLFM4	Olfactomedin 4	Protein Coding	Q6UX06	44	GC13P053028	4.63195	https://www.genecards.org/cgi-bin/carddisp.pl?gene=OLFM4
TNFRSF6B	TNF Receptor Superfamily Member 6b	Protein Coding	O95407	45	GC20P063696	4.62647	https://www.genecards.org/cgi-bin/carddisp.pl?gene=TNFRSF6B
CD86	CD86 Molecule	Protein Coding	P42081	48	GC03P122055	4.62476	https://www.genecards.org/cgi-bin/carddisp.pl?gene=CD86
FKBP5	FKBP Prolyl Isomerase 5	Protein Coding	Q13451	52	GC06M087403	4.60461	https://www.genecards.org/cgi-bin/carddisp.pl?gene=FKBP5
TAC3	Tachykinin Precursor 3	Protein Coding	Q9UHF0	46	GC12M058951	4.59429	https://www.genecards.org/cgi-bin/carddisp.pl?gene=TAC3
PTH	Parathyroid Hormone	Protein Coding	P01270	48	GC11M013492	4.5653	https://www.genecards.org/cgi-bin/carddisp.pl?gene=PTH
LACTB	Lactamase Beta	Protein Coding	P83111	41	GC15P144106	4.56518	https://www.genecards.org/cgi-bin/carddisp.pl?gene=LACTB
SLC16A1	Solute Carrier Family 16 Member 1	Protein Coding	P53985	51	GC01M113077	4.56237	https://www.genecards.org/cgi-bin/carddisp.pl?gene=SLC16A1
PTGER4	Prostaglandin E Receptor 4	Protein Coding	P35408	50	GC05P040679	4.53937	https://www.genecards.org/cgi-bin/carddisp.pl?gene=PTGER4
TNFRSF1B	TNF Receptor Superfamily Member 1B	Protein Coding	P20333	52	GC01P012599	4.5315	https://www.genecards.org/cgi-bin/carddisp.pl?gene=TNFRSF1B
PRKAA1	Protein Kinase AMP-Activated Catalytic Subunit Alpha 1	Protein Coding	Q13131	50	GC05M040759	4.53104	https://www.genecards.org/cgi-bin/carddisp.pl?gene=PRKAA1
COL1A2	Collagen Type I Alpha 2 Chain	Protein Coding	P08123	51	GC07P094394	4.52271	https://www.genecards.org/cgi-bin/carddisp.pl?gene=COL1A2
SFRP4	Secreted Frizzled Related Protein 4	Protein Coding	Q6FHJ7	47	GC07M037912	4.51944	https://www.genecards.org/cgi-bin/carddisp.pl?gene=SFRP4
TNFRSF8	TNF Receptor Superfamily Member 8	Protein Coding	P28908	47	GC01P012063	4.50998	https://www.genecards.org/cgi-bin/carddisp.pl?gene=TNFRSF8
EDA	Ectodysplasin A	Protein Coding	Q92838	46	GC0XP069618	4.50796	https://www.genecards.org/cgi-bin/carddisp.pl?gene=EDA
MDK	Midkine	Protein Coding	P21741	47	GC11P046380	4.5042	https://www.genecards.org/cgi-bin/carddisp.pl?gene=MDK
CCL21	C-C Motif Chemokine Ligand 21	Protein Coding	O00585	45	GC09M034709	4.49942	https://www.genecards.org/cgi-bin/carddisp.pl?gene=CCL21
HPGD	15-Hydroxyprostaglandin Dehydrogenase	Protein Coding	P15428	50	GC04M174490	4.4843	https://www.genecards.org/cgi-bin/carddisp.pl?gene=HPGD
ANPEP	Alanyl Aminopeptidase, Membrane	Protein Coding	P15144	53	GC15M089784	4.47632	https://www.genecards.org/cgi-bin/carddisp.pl?gene=ANPEP
MIR422A	MicroRNA 422a	RNA Gene		17	GC15M063870	4.47539	https://www.genecards.org/cgi-bin/carddisp.pl?gene=MIR422A
CXCL5	C-X-C Motif Chemokine Ligand 5	Protein Coding	P42830	44	GC04M073995	4.46878	https://www.genecards.org/cgi-bin/carddisp.pl?gene=CXCL5
KNG1	Kininogen 1	Protein Coding	P01042	52	GC03P186717	4.46252	https://www.genecards.org/cgi-bin/carddisp.pl?gene=KNG1
ASAH1	N-Acylsphingosine Amidohydrolase 1	Protein Coding	Q13510	53	GC08M018055	4.46001	https://www.genecards.org/cgi-bin/carddisp.pl?gene=ASAH1
ADAM10	ADAM Metallopeptidase Domain 10	Protein Coding	O14672	57	GC15M058588	4.44749	https://www.genecards.org/cgi-bin/carddisp.pl?gene=ADAM10
PPP1CB	Protein Phosphatase 1 Catalytic Subunit Beta	Protein Coding	P62140	50	GC02P028757	4.44725	https://www.genecards.org/cgi-bin/carddisp.pl?gene=PPP1CB
PSG2	Pregnancy Specific Beta-1-Glycoprotein 2	Protein Coding	P11465	38	GC19M043064	4.44315	https://www.genecards.org/cgi-bin/carddisp.pl?gene=PSG2
CUL4B	Cullin 4B	Protein Coding	Q13620	47	GC0XM120524	4.43056	https://www.genecards.org/cgi-bin/carddisp.pl?gene=CUL4B
MCAM	Melanoma Cell Adhesion Molecule	Protein Coding	P43121	45	GC11M119308	4.41563	https://www.genecards.org/cgi-bin/carddisp.pl?gene=MCAM
INSL3	Insulin Like 3	Protein Coding	P51460	43	GC19M017816	4.41288	https://www.genecards.org/cgi-bin/carddisp.pl?gene=INSL3
CADM1	Cell Adhesion Molecule 1	Protein Coding	Q9BY67	48	GC11M115169	4.4057	https://www.genecards.org/cgi-bin/carddisp.pl?gene=CADM1
MIR197	MicroRNA 197	RNA Gene		20	GC01P109598	4.4026	https://www.genecards.org/cgi-bin/carddisp.pl?gene=MIR197
COL3A1	Collagen Type III Alpha 1 Chain	Protein Coding	P02461	51	GC02P188974	4.40208	https://www.genecards.org/cgi-bin/carddisp.pl?gene=COL3A1
B2M	Beta-2-Microglobulin	Protein Coding	P61769	53	GC15P044711	4.39978	https://www.genecards.org/cgi-bin/carddisp.pl?gene=B2M
F2	Coagulation Factor II, Thrombin	Protein Coding	P00734	53	GC11P047208	4.39536	https://www.genecards.org/cgi-bin/carddisp.pl?gene=F2
ZFP36	ZFP36 Ring Finger Protein	Protein Coding	P26651	42	GC19P039406	4.39228	https://www.genecards.org/cgi-bin/carddisp.pl?gene=ZFP36
ACKR3	Atypical Chemokine Receptor 3	Protein Coding	P25106	46	GC02P236537	4.39078	https://www.genecards.org/cgi-bin/carddisp.pl?gene=ACKR3
RAB4B-EGLN2	RAB4B-EGLN2 Readthrough (NMD Candidate)	RNA Gene		16	GC19P040778	4.3888	https://www.genecards.org/cgi-bin/carddisp.pl?gene=RAB4B-EGLN2
CASC9	Cancer Susceptibility 9	RNA Gene		17	GC08M075132	4.38688	https://www.genecards.org/cgi-bin/carddisp.pl?gene=CASC9
MIR378A	MicroRNA 378a	RNA Gene		22	GC05P149732	4.3778	https://www.genecards.org/cgi-bin/carddisp.pl?gene=MIR378A
CASC15	Cancer Susceptibility 15	RNA Gene		19	GC06P021680	4.37597	https://www.genecards.org/cgi-bin/carddisp.pl?gene=CASC15
MIR24-2	MicroRNA 24-2	RNA Gene		21	GC19M017487	4.36867	https://www.genecards.org/cgi-bin/carddisp.pl?gene=MIR24-2
TF	Transferrin	Protein Coding	P02787	54	GC03P137489	4.36091	https://www.genecards.org/cgi-bin/carddisp.pl?gene=TF
MLANA	Melan-A	Protein Coding	Q16655	44	GC09P008640	4.36068	https://www.genecards.org/cgi-bin/carddisp.pl?gene=MLANA
KDM6B	Lysine Demethylase 6B	Protein Coding	O15054	49	GC17P007834	4.35714	https://www.genecards.org/cgi-bin/carddisp.pl?gene=KDM6B
IFI16	Interferon Gamma Inducible Protein 16	Protein Coding	Q16666	46	GC01P158999	4.35356	https://www.genecards.org/cgi-bin/carddisp.pl?gene=IFI16
CRH	Corticotropin Releasing Hormone	Protein Coding	P06850	47	GC08M066176	4.34924	https://www.genecards.org/cgi-bin/carddisp.pl?gene=CRH
EMSLR	E2F1 MRNA Stabilizing LncRNA	RNA Gene		14	GC07P104345	4.34704	https://www.genecards.org/cgi-bin/carddisp.pl?gene=EMSLR
LRBA	LPS Responsive Beige-Like Anchor Protein	Protein Coding	P50851	45	GC04M150264	4.34454	https://www.genecards.org/cgi-bin/carddisp.pl?gene=LRBA
SCGB3A2	Secretoglobin Family 3A Member 2	Protein Coding	Q96PL1	41	GC05P147870	4.32023	https://www.genecards.org/cgi-bin/carddisp.pl?gene=SCGB3A2
NANOG	Nanog Homeobox	Protein Coding	Q9H9S0	41	GC12P007787	4.30673	https://www.genecards.org/cgi-bin/carddisp.pl?gene=NANOG
CHRNG	Cholinergic Receptor Nicotinic Gamma Subunit	Protein Coding	P07510	45	GC02P232539	4.2885	https://www.genecards.org/cgi-bin/carddisp.pl?gene=CHRNG
CTSL	Cathepsin L	Protein Coding	P07711	51	GC09P087725	4.28784	https://www.genecards.org/cgi-bin/carddisp.pl?gene=CTSL
PYCARD	PYD And CARD Domain Containing	Protein Coding	Q9ULZ3	46	GC16M031201	4.28594	https://www.genecards.org/cgi-bin/carddisp.pl?gene=PYCARD
AQP1	Aquaporin 1 (Colton Blood Group)	Protein Coding	P29972	50	GC07P030911	4.27429	https://www.genecards.org/cgi-bin/carddisp.pl?gene=AQP1
CXCR5	C-X-C Motif Chemokine Receptor 5	Protein Coding	P32302	45	GC11P121256	4.27202	https://www.genecards.org/cgi-bin/carddisp.pl?gene=CXCR5
NR5A2	Nuclear Receptor Subfamily 5 Group A Member 2	Protein Coding	O00482	48	GC01P199996	4.26921	https://www.genecards.org/cgi-bin/carddisp.pl?gene=NR5A2
COL11A1	Collagen Type XI Alpha 1 Chain	Protein Coding	P12107	47	GC01M102876	4.26307	https://www.genecards.org/cgi-bin/carddisp.pl?gene=COL11A1
NIPBL	NIPBL Cohesin Loading Factor	Protein Coding	Q6KC79	47	GC05P036876	4.25649	https://www.genecards.org/cgi-bin/carddisp.pl?gene=NIPBL
PRKAA2	Protein Kinase AMP-Activated Catalytic Subunit Alpha 2	Protein Coding	P54646	53	GC01P056645	4.25241	https://www.genecards.org/cgi-bin/carddisp.pl?gene=PRKAA2
CD83	CD83 Molecule	Protein Coding	Q01151	45	GC06P014117	4.24449	https://www.genecards.org/cgi-bin/carddisp.pl?gene=CD83
IL32	Interleukin 32	Protein Coding	P24001	42	GC16P059852	4.23952	https://www.genecards.org/cgi-bin/carddisp.pl?gene=IL32
FGF19	Fibroblast Growth Factor 19	Protein Coding	O95750	47	GC11M117068	4.23353	https://www.genecards.org/cgi-bin/carddisp.pl?gene=FGF19
HNF4A	Hepatocyte Nuclear Factor 4 Alpha	Protein Coding	P41235	53	GC20P044355	4.23209	https://www.genecards.org/cgi-bin/carddisp.pl?gene=HNF4A
MBL2	Mannose Binding Lectin 2	Protein Coding	P11226	50	GC10M052760	4.2319	https://www.genecards.org/cgi-bin/carddisp.pl?gene=MBL2
FOXL2	Forkhead Box L2	Protein Coding	P58012	45	GC03M138944	4.23012	https://www.genecards.org/cgi-bin/carddisp.pl?gene=FOXL2
CXCL13	C-X-C Motif Chemokine Ligand 13	Protein Coding	O43927	44	GC04P077511	4.22972	https://www.genecards.org/cgi-bin/carddisp.pl?gene=CXCL13
CYBA	Cytochrome B-245 Alpha Chain	Protein Coding	P13498	50	GC16M088643	4.22584	https://www.genecards.org/cgi-bin/carddisp.pl?gene=CYBA
GPNMB	Glycoprotein Nmb	Protein Coding	Q14956	48	GC07P023805	4.22308	https://www.genecards.org/cgi-bin/carddisp.pl?gene=GPNMB
STAT6	Signal Transducer And Activator Of Transcription 6	Protein Coding	P42226	54	GC12M057095	4.22168	https://www.genecards.org/cgi-bin/carddisp.pl?gene=STAT6
SUPT20H	SPT20 Homolog, SAGA Complex Component	Protein Coding	Q8NEM7	40	GC13M037009	4.21547	https://www.genecards.org/cgi-bin/carddisp.pl?gene=SUPT20H
BIN1	Bridging Integrator 1	Protein Coding	O00499	50	GC02M127048	4.20754	https://www.genecards.org/cgi-bin/carddisp.pl?gene=BIN1
MIR369	MicroRNA 369	RNA Gene		20	GC14P114449	4.2041	https://www.genecards.org/cgi-bin/carddisp.pl?gene=MIR369
TIMP4	TIMP Metallopeptidase Inhibitor 4	Protein Coding	Q99727	43	GC03M012153	4.19549	https://www.genecards.org/cgi-bin/carddisp.pl?gene=TIMP4
S100A14	S100 Calcium Binding Protein A14	Protein Coding	Q9HCY8	41	GC01M153614	4.1951	https://www.genecards.org/cgi-bin/carddisp.pl?gene=S100A14
IL24	Interleukin 24	Protein Coding	Q13007	45	GC01P206897	4.18826	https://www.genecards.org/cgi-bin/carddisp.pl?gene=IL24
KLK7	Kallikrein Related Peptidase 7	Protein Coding	P49862	45	GC19M085949	4.18158	https://www.genecards.org/cgi-bin/carddisp.pl?gene=KLK7
ADM	Adrenomedullin	Protein Coding	P35318	48	GC11P010304	4.17516	https://www.genecards.org/cgi-bin/carddisp.pl?gene=ADM
TSPO	Translocator Protein	Protein Coding	B1AH88	48	GC22P043151	4.16974	https://www.genecards.org/cgi-bin/carddisp.pl?gene=TSPO
HLA-A	Major Histocompatibility Complex, Class I, A	Protein Coding	P04439	48	GC06P118852	4.15709	https://www.genecards.org/cgi-bin/carddisp.pl?gene=HLA-A
TRE-TTC3-1	TRNA-Glu (Anticodon TTC) 3-1	RNA Gene		10	GC01P019097	4.15663	https://www.genecards.org/cgi-bin/carddisp.pl?gene=TRE-TTC3-1
DDX3X	DEAD-Box Helicase 3 X-Linked	Protein Coding	O00571	52	GC0XP041333	4.14927	https://www.genecards.org/cgi-bin/carddisp.pl?gene=DDX3X
RTEL1	Regulator Of Telomere Elongation Helicase 1	Protein Coding	Q9NZ71	45	GC20P066087	4.1489	https://www.genecards.org/cgi-bin/carddisp.pl?gene=RTEL1
TGFBR3	Transforming Growth Factor Beta Receptor 3	Protein Coding	Q03167	51	GC01M091680	4.14796	https://www.genecards.org/cgi-bin/carddisp.pl?gene=TGFBR3
TRPV1	Transient Receptor Potential Cation Channel Subfamily V Member 1	Protein Coding	Q8NER1	51	GC17M003565	4.13497	https://www.genecards.org/cgi-bin/carddisp.pl?gene=TRPV1
MIR339	MicroRNA 339	RNA Gene		21	GC07M001022	4.12759	https://www.genecards.org/cgi-bin/carddisp.pl?gene=MIR339
MIR665	MicroRNA 665	RNA Gene		15	GC14P114478	4.12549	https://www.genecards.org/cgi-bin/carddisp.pl?gene=MIR665
STUB1	STIP1 Homology And U-Box Containing Protein 1	Protein Coding	Q9UNE7	49	GC16P059753	4.11649	https://www.genecards.org/cgi-bin/carddisp.pl?gene=STUB1
F5	Coagulation Factor V	Protein Coding	P12259	51	GC01M169511	4.11503	https://www.genecards.org/cgi-bin/carddisp.pl?gene=F5
MYOD1	Myogenic Differentiation 1	Protein Coding	P15172	50	GC11P017719	4.08709	https://www.genecards.org/cgi-bin/carddisp.pl?gene=MYOD1
MIR151A	MicroRNA 151a	RNA Gene		20	GC08M140877	4.08156	https://www.genecards.org/cgi-bin/carddisp.pl?gene=MIR151A
CEMIP	Cell Migration Inducing Hyaluronidase 1	Protein Coding	Q8WUJ3	41	GC15P080779	4.08146	https://www.genecards.org/cgi-bin/carddisp.pl?gene=CEMIP
NCF1	Neutrophil Cytosolic Factor 1	Protein Coding	P14598	50	GC07P082786	4.08005	https://www.genecards.org/cgi-bin/carddisp.pl?gene=NCF1
PRRC2A	Proline Rich Coiled-Coil 2A	Protein Coding	P48634	38	GC06P118897	4.07573	https://www.genecards.org/cgi-bin/carddisp.pl?gene=PRRC2A
CD47	CD47 Molecule	Protein Coding	Q08722	48	GC03M108043	4.0749	https://www.genecards.org/cgi-bin/carddisp.pl?gene=CD47
MIR627	MicroRNA 627	RNA Gene		17	GC15M042199	4.07341	https://www.genecards.org/cgi-bin/carddisp.pl?gene=MIR627
MIR4521	MicroRNA 4521	RNA Gene		15	GC17P092404	4.06444	https://www.genecards.org/cgi-bin/carddisp.pl?gene=MIR4521
TERF1	Telomeric Repeat Binding Factor 1	Protein Coding	P54274	46	GC08P073008	4.06015	https://www.genecards.org/cgi-bin/carddisp.pl?gene=TERF1
SREBF1	Sterol Regulatory Element Binding Transcription Factor 1	Protein Coding	P36956	52	GC17M017810	4.05703	https://www.genecards.org/cgi-bin/carddisp.pl?gene=SREBF1
TIA1	TIA1 Cytotoxic Granule Associated RNA Binding Protein	Protein Coding	P31483	46	GC02M070209	4.0516	https://www.genecards.org/cgi-bin/carddisp.pl?gene=TIA1
NSDHL	NAD(P) Dependent Steroid Dehydrogenase-Like	Protein Coding	Q15738	48	GC0XP152830	4.03499	https://www.genecards.org/cgi-bin/carddisp.pl?gene=NSDHL
CXCL6	C-X-C Motif Chemokine Ligand 6	Protein Coding	P80162	43	GC04P073837	4.03496	https://www.genecards.org/cgi-bin/carddisp.pl?gene=CXCL6
SELPLG	Selectin P Ligand	Protein Coding	Q14242	47	GC12M108621	4.02978	https://www.genecards.org/cgi-bin/carddisp.pl?gene=SELPLG
HSPA1A	Heat Shock Protein Family A (Hsp70) Member 1A	Protein Coding	P0DMV8	50	GC06P118924	4.02328	https://www.genecards.org/cgi-bin/carddisp.pl?gene=HSPA1A
VWF	Von Willebrand Factor	Protein Coding	P04275	52	GC12M006422	4.02072	https://www.genecards.org/cgi-bin/carddisp.pl?gene=VWF
DAG1	Dystroglycan 1	Protein Coding	Q14118	50	GC03P054954	4.01935	https://www.genecards.org/cgi-bin/carddisp.pl?gene=DAG1
LOC113664106	CFTR Intron 2 DNase I Hypersensitive Site	Functional Element		4	GC07P117508	4.01335	https://www.genecards.org/cgi-bin/carddisp.pl?gene=LOC113664106
F11R	F11 Receptor	Protein Coding	Q9Y624	46	GC01M160995	4.00343	https://www.genecards.org/cgi-bin/carddisp.pl?gene=F11R
TNFAIP3	TNF Alpha Induced Protein 3	Protein Coding	P21580	51	GC06P137866	4.00026	https://www.genecards.org/cgi-bin/carddisp.pl?gene=TNFAIP3
