# Supplementary material for: Ginsenoside Rg1 Alleviates Blood–Milk Barrier Disruption in Subclinical Bovine Mastitis by Regulating Oxidative Stress-Induced Excessive Autophagy
Source: Antioxidants (Basel). 2024 Nov 24;13(12):1446. doi: 10.3390/antiox13121446 (PMC11673002; doi:10.3390/antiox13121446)
Supplement: Supplementary file 1 [file antioxidants-13-01446-s001.zip › Supplementary Table S4.xlsx]

## Sheet: Sheet1
Entry	Entry name	Protein names
P08253	MMP2	Matrix metalloproteinase 2
P04629	NTRK1	Nerve growth factor receptor Trk-A
P45452	MMP13	Matrix metalloproteinase 13
O75116	ROCK2	Rho-associated protein kinase 2
P14151	SELL	Leukocyte adhesion molecule-1
P27487	DPP4	Dipeptidyl peptidase IV
P05230	FGF1	Acidic fibroblast growth factor
P37231	PPARG	Peroxisome proliferator-activated receptor gamma
P45984	MAPK9	c-Jun N-terminal kinase 2
P42345	MTOR	Serine/threonine-protein kinase mTOR
P16109	SELP	P-selectin
P29466	CASP1	Caspase-1
P40763	STAT3	Signal transducer and activator of transcription 3
P98170	XIAP	Inhibitor of apoptosis protein 3
P30556	AGTR1	Type-1 angiotensin II receptor (by homology)
P07550	ADRB2	Adrenergic receptor beta
P07339	CTSD	Cathepsin D
P15692	VEGFA	Vascular endothelial growth factor A
P49810	PSEN2 PSENEN NCSTN APH1A PSEN1 APH1B	Gamma-secretase
P03956	MMP1	Matrix metalloproteinase 1
P07900	HSP90AA1	Heat shock protein HSP 90-alpha
P42574	CASP3	Caspase-3
P13612	ITGA4	Integrin alpha-4
Q13464	ROCK1	Rho-associated protein kinase 1
P18031	PTPN1	Protein-tyrosine phosphatase 1B
Q07869	PPARA	Peroxisome proliferator-activated receptor alpha
Q16620	NTRK2	Neurotrophic tyrosine kinase receptor type 2
P00533	EGFR	Epidermal growth factor receptor erbB1
P42336	PIK3CA	PI3-kinase p110-alpha subunit
P60568	IL2	Interleukin-2
P43405	SYK	Tyrosine-protein kinase SYK
P17931	LGALS3	Galectin-3
P09038	FGF2	Basic fibroblast growth factor
P45983	MAPK8	c-Jun N-terminal kinase 1
P08069	IGF1R	Insulin-like growth factor I receptor
Q07817	BCL2L1	Apoptosis regulator Bcl-X
P15144	ANPEP	Aminopeptidase N
P12931	SRC	Tyrosine-protein kinase SRC
P00747	PLG	Plasminogen
P31749	AKT1	Serine/threonine-protein kinase AKT
P51681	CCR5	C-C chemokine receptor type 5
Q13547	HDAC1	Histone deacetylase 1
Q02750	MAP2K1	Dual specificity mitogen-activated protein kinase kinase 1
Q9Y251	HPSE	Heparanase
P07333	CSF1R	Macrophage colony stimulating factor receptor
P07477	PRSS1	Trypsin I
P14780	MMP9	Matrix metalloproteinase 9
